# Supplementary material for: Optimal three-part tariff pricing and marketing strategies for consumer overconfidence
Source: PLoS One. 2024 Nov 20;19(11):e0297819. doi: 10.1371/journal.pone.0297819 (PMC11578462; doi:10.1371/journal.pone.0297819)
Supplement: S1 File — (XLSX) [file pone.0297819.s002.xlsx]

## Sheet: DATA1
Number	Replication	Mean	Variance	Lambda Variance	Mean_oc	Var_oc	Tariff	P	U	Q		Mean	Variance	Preferences Distribution
1	1	2.High	2.Large	1.Small	2.High	2.Large	2PTs	218.897	805	394.651		High	Large	Δ ( 0.4 , 0.7 , 1 )
2	2	2.High	2.Large	1.Small	2.High	2.Large	2PTs	213.161	866	428.29		High	Small	Δ ( 0.55 , 0.7 , 0.85 )
3	3	2.High	2.Large	1.Small	2.High	2.Large	2PTs	214.04	884	420.477		Low	Large	Δ ( 0.2 , 0.5 , 0.8 )
4	4	2.High	2.Large	1.Small	2.High	2.Large	2PTs	222.643	760	382.46		Low	Small	Δ ( 0.35 , 0.5 , 0.65 )
5	5	2.High	2.Large	1.Small	2.High	2.Large	2PTs	214.203	743	352.882		High	Large	Δ ( 0.4 , 0.7 , 1 )
6	1	2.High	2.Large	1.Small	2.High	2.Large	3PTs	241.933	848	579.026		High	Small	Δ ( 0.55 , 0.7 , 0.85 )
7	2	2.High	2.Large	1.Small	2.High	2.Large	3PTs	240.004	755	584.398		Low	Large	Δ ( 0.2 , 0.5 , 0.8 )
8	3	2.High	2.Large	1.Small	2.High	2.Large	3PTs	240.323	835	648.217		Low	Small	Δ ( 0.35 , 0.5 , 0.65 )
9	4	2.High	2.Large	1.Small	2.High	2.Large	3PTs	237.443	806	600.776
10	5	2.High	2.Large	1.Small	2.High	2.Large	3PTs	235.441	765	638.724
11	1	2.High	2.Large	1.Small	2.High	2.Large	Two-optional 3PTs	245.556	794	611.89		Lambda variance	Lambda
12	2	2.High	2.Large	1.Small	2.High	2.Large	Two-optional 3PTs	249.223	743	593.516			Distribution
13	3	2.High	2.Large	1.Small	2.High	2.Large	Two-optional 3PTs	247.669	787	620.013		Small	Δ ( 0.75 , 1.0 , 1.25)
14	4	2.High	2.Large	1.Small	2.High	2.Large	Two-optional 3PTs	242.787	805	625.039		Large	Δ ( 0.5 , 1.0 , 1.5)
15	5	2.High	2.Large	1.Small	2.High	2.Large	Two-optional 3PTs	251.704	802	645.686
16	1	2.High	2.Large	1.Small	2.High	2.Large	Three-optional 3PTs	244.987	834	644.612
17	2	2.High	2.Large	1.Small	2.High	2.Large	Three-optional 3PTs	249.423	920	710.13
18	3	2.High	2.Large	1.Small	2.High	2.Large	Three-optional 3PTs	252.456	774	711.76		Mean	Variance	OC Distribution
19	4	2.High	2.Large	1.Small	2.High	2.Large	Three-optional 3PTs	282.73	921	699.005		High	Large	Δ (0.1, 0.3, 0.5)
20	5	2.High	2.Large	1.Small	2.High	2.Large	Three-optional 3PTs	278.301	961	693.576		High	Small	Δ (0.25, 0.3, 0.35)
21	1	2.High	2.Large	1.Small	2.High	1.Small	2PTs	241.226	859	412.452		Low	Large	Δ (0.1, 0.2, 0.3)
22	2	2.High	2.Large	1.Small	2.High	1.Small	2PTs	234.424	913	435.69		Low	Small	Δ (0.15, 0.2, 0.25)
23	3	2.High	2.Large	1.Small	2.High	1.Small	2PTs	232.046	833	403.033
24	4	2.High	2.Large	1.Small	2.High	1.Small	2PTs	230.975	891	437.807
25	5	2.High	2.Large	1.Small	2.High	1.Small	2PTs	231.294	881	457.2
26	1	2.High	2.Large	1.Small	2.High	1.Small	3PTs	247.325	805	637.474
27	2	2.High	2.Large	1.Small	2.High	1.Small	3PTs	241.254	835	689.896
28	3	2.High	2.Large	1.Small	2.High	1.Small	3PTs	238.479	802	578.528
29	4	2.High	2.Large	1.Small	2.High	1.Small	3PTs	245.786	854	636.727
30	5	2.High	2.Large	1.Small	2.High	1.Small	3PTs	248.234	822	615.245
31	1	2.High	2.Large	1.Small	2.High	1.Small	Two-optional 3PTs	255.126	874	680.398
32	2	2.High	2.Large	1.Small	2.High	1.Small	Two-optional 3PTs	254.581	854	679.902
33	3	2.High	2.Large	1.Small	2.High	1.Small	Two-optional 3PTs	253.802	847	639.395
34	4	2.High	2.Large	1.Small	2.High	1.Small	Two-optional 3PTs	256.785	821	653.252
35	5	2.High	2.Large	1.Small	2.High	1.Small	Two-optional 3PTs	258.368	858	683.091
36	1	2.High	2.Large	1.Small	2.High	1.Small	Three-optional 3PTs	279.461	936	641.056
37	2	2.High	2.Large	1.Small	2.High	1.Small	Three-optional 3PTs	268.299	873	720.821
38	3	2.High	2.Large	1.Small	2.High	1.Small	Three-optional 3PTs	265.413	976	743.452
39	4	2.High	2.Large	1.Small	2.High	1.Small	Three-optional 3PTs	263.988	994	580.225
40	5	2.High	2.Large	1.Small	2.High	1.Small	Three-optional 3PTs	266.344	823	633.491
41	1	2.High	2.Large	1.Small	1.Low	2.Large	2PTs	185.66	873	582.651
42	2	2.High	2.Large	1.Small	1.Low	2.Large	2PTs	188.025	859	607.381
43	3	2.High	2.Large	1.Small	1.Low	2.Large	2PTs	183.801	839	592.973
44	4	2.High	2.Large	1.Small	1.Low	2.Large	2PTs	185.901	876	605.43
45	5	2.High	2.Large	1.Small	1.Low	2.Large	2PTs	189.986	824	560.669
46	1	2.High	2.Large	1.Small	1.Low	2.Large	3PTs	181.318	773	533.885
47	2	2.High	2.Large	1.Small	1.Low	2.Large	3PTs	190.604	854	587.016
48	3	2.High	2.Large	1.Small	1.Low	2.Large	3PTs	189.655	789	538.896
49	4	2.High	2.Large	1.Small	1.Low	2.Large	3PTs	186.972	837	585.719
50	5	2.High	2.Large	1.Small	1.Low	2.Large	3PTs	187.164	769	537.544
51	1	2.High	2.Large	1.Small	1.Low	2.Large	Two-optional 3PTs	192.643	773	536.127
52	2	2.High	2.Large	1.Small	1.Low	2.Large	Two-optional 3PTs	189.688	839	529.627
53	3	2.High	2.Large	1.Small	1.Low	2.Large	Two-optional 3PTs	193.827	828	541.512
54	4	2.High	2.Large	1.Small	1.Low	2.Large	Two-optional 3PTs	197.841	771	542.836
55	5	2.High	2.Large	1.Small	1.Low	2.Large	Two-optional 3PTs	194.567	788	554.202
56	1	2.High	2.Large	1.Small	1.Low	2.Large	Three-optional 3PTs	195.846	812	537.258
57	2	2.High	2.Large	1.Small	1.Low	2.Large	Three-optional 3PTs	191.701	721	563.384
58	3	2.High	2.Large	1.Small	1.Low	2.Large	Three-optional 3PTs	190.118	836	479.258
59	4	2.High	2.Large	1.Small	1.Low	2.Large	Three-optional 3PTs	207.665	840	466.258
60	5	2.High	2.Large	1.Small	1.Low	2.Large	Three-optional 3PTs	192.133	740	560.022
61	1	2.High	2.Large	1.Small	1.Low	1.Small	2PTs	185.47	865	615.27
62	2	2.High	2.Large	1.Small	1.Low	1.Small	2PTs	185.354	883	604.862
63	3	2.High	2.Large	1.Small	1.Low	1.Small	2PTs	185.486	904	619.585
64	4	2.High	2.Large	1.Small	1.Low	1.Small	2PTs	182.542	857	607.929
65	5	2.High	2.Large	1.Small	1.Low	1.Small	2PTs	185.528	865	605.327
66	1	2.High	2.Large	1.Small	1.Low	1.Small	3PTs	184.635	789	547.003
67	2	2.High	2.Large	1.Small	1.Low	1.Small	3PTs	186.726	771	551.896
68	3	2.High	2.Large	1.Small	1.Low	1.Small	3PTs	190.935	767	529.635
69	4	2.High	2.Large	1.Small	1.Low	1.Small	3PTs	189.096	812	625.381
70	5	2.High	2.Large	1.Small	1.Low	1.Small	3PTs	187.006	833	570.33
71	1	2.High	2.Large	1.Small	1.Low	1.Small	Two-optional 3PTs	191.124	819	559.327
72	2	2.High	2.Large	1.Small	1.Low	1.Small	Two-optional 3PTs	197.94	817	545.155
73	3	2.High	2.Large	1.Small	1.Low	1.Small	Two-optional 3PTs	193.443	850	584.174
74	4	2.High	2.Large	1.Small	1.Low	1.Small	Two-optional 3PTs	196.584	855	566.683
75	5	2.High	2.Large	1.Small	1.Low	1.Small	Two-optional 3PTs	196.022	838	572.38
76	1	2.High	2.Large	1.Small	1.Low	1.Small	Three-optional 3PTs	197.153	827	583.669
77	2	2.High	2.Large	1.Small	1.Low	1.Small	Three-optional 3PTs	202.324	843	674.859
78	3	2.High	2.Large	1.Small	1.Low	1.Small	Three-optional 3PTs	204.651	806	568.467
79	4	2.High	2.Large	1.Small	1.Low	1.Small	Three-optional 3PTs	198.898	762	578.518
80	5	2.High	2.Large	1.Small	1.Low	1.Small	Three-optional 3PTs	216.083	904	604.601
81	1	2.High	1.Small	1.Small	2.High	2.Large	2PTs	259.717	873	426.641
82	2	2.High	1.Small	1.Small	2.High	2.Large	2PTs	254.553	855	441.291
83	3	2.High	1.Small	1.Small	2.High	2.Large	2PTs	252.388	873	461.371
84	4	2.High	1.Small	1.Small	2.High	2.Large	2PTs	243.942	820	422.602
85	5	2.High	1.Small	1.Small	2.High	2.Large	2PTs	253.527	766	390.352
86	1	2.High	1.Small	1.Small	2.High	2.Large	3PTs	256.122	881	723.809
87	2	2.High	1.Small	1.Small	2.High	2.Large	3PTs	260.44	817	628.192
88	3	2.High	1.Small	1.Small	2.High	2.Large	3PTs	258.869	862	718.749
89	4	2.High	1.Small	1.Small	2.High	2.Large	3PTs	263.852	855	678.904
90	5	2.High	1.Small	1.Small	2.High	2.Large	3PTs	266.072	845	714.972
91	1	2.High	1.Small	1.Small	2.High	2.Large	Two-optional 3PTs	257.487	872	704.212
92	2	2.High	1.Small	1.Small	2.High	2.Large	Two-optional 3PTs	263.834	888	692.471
93	3	2.High	1.Small	1.Small	2.High	2.Large	Two-optional 3PTs	266.971	879	702.27
94	4	2.High	1.Small	1.Small	2.High	2.Large	Two-optional 3PTs	267.599	938	731.816
95	5	2.High	1.Small	1.Small	2.High	2.Large	Two-optional 3PTs	263.27	875	694.863
96	1	2.High	1.Small	1.Small	2.High	2.Large	Three-optional 3PTs	277.583	803	599.041
97	2	2.High	1.Small	1.Small	2.High	2.Large	Three-optional 3PTs	275.781	938	675.437
98	3	2.High	1.Small	1.Small	2.High	2.Large	Three-optional 3PTs	268.546	918	743.379
99	4	2.High	1.Small	1.Small	2.High	2.Large	Three-optional 3PTs	269.177	763	602.891
100	5	2.High	1.Small	1.Small	2.High	2.Large	Three-optional 3PTs	273.555	896	678.109
101	1	2.High	1.Small	1.Small	2.High	1.Small	2PTs	289.174	836	413.492
102	2	2.High	1.Small	1.Small	2.High	1.Small	2PTs	295.16	885	467.33
103	3	2.High	1.Small	1.Small	2.High	1.Small	2PTs	287.895	882	454.042
104	4	2.High	1.Small	1.Small	2.High	1.Small	2PTs	289.98	922	479.652
105	5	2.High	1.Small	1.Small	2.High	1.Small	2PTs	289.6	901	491.628
106	1	2.High	1.Small	1.Small	2.High	1.Small	3PTs	279.866	903	697.953
107	2	2.High	1.Small	1.Small	2.High	1.Small	3PTs	282.588	919	783.452
108	3	2.High	1.Small	1.Small	2.High	1.Small	3PTs	284.137	904	752.473
109	4	2.High	1.Small	1.Small	2.High	1.Small	3PTs	278.664	907	762.024
110	5	2.High	1.Small	1.Small	2.High	1.Small	3PTs	284.261	937	760.999
111	1	2.High	1.Small	1.Small	2.High	1.Small	Two-optional 3PTs	285.404	922	753.889
112	2	2.High	1.Small	1.Small	2.High	1.Small	Two-optional 3PTs	281.422	919	761.757
113	3	2.High	1.Small	1.Small	2.High	1.Small	Two-optional 3PTs	279.404	887	719.908
114	4	2.High	1.Small	1.Small	2.High	1.Small	Two-optional 3PTs	283.936	922	753.65
115	5	2.High	1.Small	1.Small	2.High	1.Small	Two-optional 3PTs	285.895	900	732.344
116	1	2.High	1.Small	1.Small	2.High	1.Small	Three-optional 3PTs	288.44	991	745.187
117	2	2.High	1.Small	1.Small	2.High	1.Small	Three-optional 3PTs	286.067	919	550.555
118	3	2.High	1.Small	1.Small	2.High	1.Small	Three-optional 3PTs	295.427	869	814.753
119	4	2.High	1.Small	1.Small	2.High	1.Small	Three-optional 3PTs	285.184	918	732.817
120	5	2.High	1.Small	1.Small	2.High	1.Small	Three-optional 3PTs	305.831	844	706.185
121	1	2.High	1.Small	1.Small	1.Low	2.Large	2PTs	207.603	890	745.95
122	2	2.High	1.Small	1.Small	1.Low	2.Large	2PTs	204.386	849	709.35
123	3	2.High	1.Small	1.Small	1.Low	2.Large	2PTs	201.263	918	769.081
124	4	2.High	1.Small	1.Small	1.Low	2.Large	2PTs	200.525	825	699.485
125	5	2.High	1.Small	1.Small	1.Low	2.Large	2PTs	202.146	840	710.872
126	1	2.High	1.Small	1.Small	1.Low	2.Large	3PTs	211.746	867	599.453
127	2	2.High	1.Small	1.Small	1.Low	2.Large	3PTs	216.483	877	665.069
128	3	2.High	1.Small	1.Small	1.Low	2.Large	3PTs	214.105	875	664.144
129	4	2.High	1.Small	1.Small	1.Low	2.Large	3PTs	217.563	874	622.271
130	5	2.High	1.Small	1.Small	1.Low	2.Large	3PTs	213.753	867	616.097
131	1	2.High	1.Small	1.Small	1.Low	2.Large	Two-optional 3PTs	214.058	891	643.943
132	2	2.High	1.Small	1.Small	1.Low	2.Large	Two-optional 3PTs	216.672	895	612.461
133	3	2.High	1.Small	1.Small	1.Low	2.Large	Two-optional 3PTs	218.709	900	645.259
134	4	2.High	1.Small	1.Small	1.Low	2.Large	Two-optional 3PTs	217.621	886	637.131
135	5	2.High	1.Small	1.Small	1.Low	2.Large	Two-optional 3PTs	216.29	921	648.711
136	1	2.High	1.Small	1.Small	1.Low	2.Large	Three-optional 3PTs	219.331	955	610.009
137	2	2.High	1.Small	1.Small	1.Low	2.Large	Three-optional 3PTs	221.719	757	518.579
138	3	2.High	1.Small	1.Small	1.Low	2.Large	Three-optional 3PTs	229.024	879	583.129
139	4	2.High	1.Small	1.Small	1.Low	2.Large	Three-optional 3PTs	229.126	934	636.743
140	5	2.High	1.Small	1.Small	1.Low	2.Large	Three-optional 3PTs	227.276	919	538.534
141	1	2.High	1.Small	1.Small	1.Low	1.Small	2PTs	206.492	840	730.812
142	2	2.High	1.Small	1.Small	1.Low	1.Small	2PTs	205.523	858	731.323
143	3	2.High	1.Small	1.Small	1.Low	1.Small	2PTs	208.845	901	784.678
144	4	2.High	1.Small	1.Small	1.Low	1.Small	2PTs	213.301	878	754.801
145	5	2.High	1.Small	1.Small	1.Low	1.Small	2PTs	210.719	881	761.733
146	1	2.High	1.Small	1.Small	1.Low	1.Small	3PTs	220.217	881	636.825
147	2	2.High	1.Small	1.Small	1.Low	1.Small	3PTs	219.103	926	663.889
148	3	2.High	1.Small	1.Small	1.Low	1.Small	3PTs	218.172	879	595.102
149	4	2.High	1.Small	1.Small	1.Low	1.Small	3PTs	221.662	925	698.075
150	5	2.High	1.Small	1.Small	1.Low	1.Small	3PTs	219.446	893	666.398
151	1	2.High	1.Small	1.Small	1.Low	1.Small	Two-optional 3PTs	221.368	910	646.151
152	2	2.High	1.Small	1.Small	1.Low	1.Small	Two-optional 3PTs	222.735	887	658.684
153	3	2.High	1.Small	1.Small	1.Low	1.Small	Two-optional 3PTs	221.895	910	644.547
154	4	2.High	1.Small	1.Small	1.Low	1.Small	Two-optional 3PTs	222.749	890	632.218
155	5	2.High	1.Small	1.Small	1.Low	1.Small	Two-optional 3PTs	220.394	910	648.301
156	1	2.High	1.Small	1.Small	1.Low	1.Small	Three-optional 3PTs	226.207	943	669.462
157	2	2.High	1.Small	1.Small	1.Low	1.Small	Three-optional 3PTs	228.887	814	598.136
158	3	2.High	1.Small	1.Small	1.Low	1.Small	Three-optional 3PTs	223.105	886	664.018
159	4	2.High	1.Small	1.Small	1.Low	1.Small	Three-optional 3PTs	224.181	884	564.025
160	5	2.High	1.Small	1.Small	1.Low	1.Small	Three-optional 3PTs	224.067	980	558.246
161	1	1.Low	2.Large	1.Small	2.High	2.Large	2PTs	125.916	756	574.45
162	2	1.Low	2.Large	1.Small	2.High	2.Large	2PTs	119.118	741	569.726
163	3	1.Low	2.Large	1.Small	2.High	2.Large	2PTs	122.706	787	600.221
164	4	1.Low	2.Large	1.Small	2.High	2.Large	2PTs	124.205	768	577.664
165	5	1.Low	2.Large	1.Small	2.High	2.Large	2PTs	126.816	794	599.64
166	1	1.Low	2.Large	1.Small	2.High	2.Large	3PTs	142.664	846	505.194
167	2	1.Low	2.Large	1.Small	2.High	2.Large	3PTs	144.878	717	437.272
168	3	1.Low	2.Large	1.Small	2.High	2.Large	3PTs	149.291	812	528.311
169	4	1.Low	2.Large	1.Small	2.High	2.Large	3PTs	142.443	707	444.463
170	5	1.Low	2.Large	1.Small	2.High	2.Large	3PTs	143.65	817	421.848
171	1	1.Low	2.Large	1.Small	2.High	2.Large	Two-optional 3PTs	154.134	838	470.39
172	2	1.Low	2.Large	1.Small	2.High	2.Large	Two-optional 3PTs	142.358	742	427.12
173	3	1.Low	2.Large	1.Small	2.High	2.Large	Two-optional 3PTs	145.384	777	466.391
174	4	1.Low	2.Large	1.Small	2.High	2.Large	Two-optional 3PTs	149.05	832	490.741
175	5	1.Low	2.Large	1.Small	2.High	2.Large	Two-optional 3PTs	150.176	757	469.605
176	1	1.Low	2.Large	1.Small	2.High	2.Large	Three-optional 3PTs	155.631	837	391.412
177	2	1.Low	2.Large	1.Small	2.High	2.Large	Three-optional 3PTs	162.647	834	470.002
178	3	1.Low	2.Large	1.Small	2.High	2.Large	Three-optional 3PTs	151.263	936	542.448
179	4	1.Low	2.Large	1.Small	2.High	2.Large	Three-optional 3PTs	157.905	850	550.969
180	5	1.Low	2.Large	1.Small	2.High	2.Large	Three-optional 3PTs	154.822	865	487.609
181	1	1.Low	2.Large	1.Small	2.High	1.Small	2PTs	127.375	684	552.259
182	2	1.Low	2.Large	1.Small	2.High	1.Small	2PTs	119.649	630	507.059
183	3	1.Low	2.Large	1.Small	2.High	1.Small	2PTs	123.505	838	654.392
184	4	1.Low	2.Large	1.Small	2.High	1.Small	2PTs	127.063	751	590.534
185	5	1.Low	2.Large	1.Small	2.High	1.Small	2PTs	123.317	675	543.166
186	1	1.Low	2.Large	1.Small	2.High	1.Small	3PTs	150.96	823	484.189
187	2	1.Low	2.Large	1.Small	2.High	1.Small	3PTs	151.627	857	450.198
188	3	1.Low	2.Large	1.Small	2.High	1.Small	3PTs	147.353	844	521.989
189	4	1.Low	2.Large	1.Small	2.High	1.Small	3PTs	149.334	885	445.655
190	5	1.Low	2.Large	1.Small	2.High	1.Small	3PTs	148.795	816	450.004
191	1	1.Low	2.Large	1.Small	2.High	1.Small	Two-optional 3PTs	148.687	830	450.78
192	2	1.Low	2.Large	1.Small	2.High	1.Small	Two-optional 3PTs	153.624	816	465.195
193	3	1.Low	2.Large	1.Small	2.High	1.Small	Two-optional 3PTs	151.183	866	511.715
194	4	1.Low	2.Large	1.Small	2.High	1.Small	Two-optional 3PTs	152.006	836	450.703
195	5	1.Low	2.Large	1.Small	2.High	1.Small	Two-optional 3PTs	155.577	858	474.37
196	1	1.Low	2.Large	1.Small	2.High	1.Small	Three-optional 3PTs	155.539	780	443.541
197	2	1.Low	2.Large	1.Small	2.High	1.Small	Three-optional 3PTs	151.488	775	507.579
198	3	1.Low	2.Large	1.Small	2.High	1.Small	Three-optional 3PTs	152.811	724	469.692
199	4	1.Low	2.Large	1.Small	2.High	1.Small	Three-optional 3PTs	151.111	795	462.52
200	5	1.Low	2.Large	1.Small	2.High	1.Small	Three-optional 3PTs	151.104	827	359.016
201	1	1.Low	2.Large	1.Small	1.Low	2.Large	2PTs	110.585	733	546.76
202	2	1.Low	2.Large	1.Small	1.Low	2.Large	2PTs	111.33	713	536.711
203	3	1.Low	2.Large	1.Small	1.Low	2.Large	2PTs	108.286	744	551.952
204	4	1.Low	2.Large	1.Small	1.Low	2.Large	2PTs	110.615	730	547.652
205	5	1.Low	2.Large	1.Small	1.Low	2.Large	2PTs	110.726	787	580.175
206	1	1.Low	2.Large	1.Small	1.Low	2.Large	3PTs	102.903	671	343.88
207	2	1.Low	2.Large	1.Small	1.Low	2.Large	3PTs	103.616	669	319.998
208	3	1.Low	2.Large	1.Small	1.Low	2.Large	3PTs	121.316	789	409.753
209	4	1.Low	2.Large	1.Small	1.Low	2.Large	3PTs	122.743	859	492.812
210	5	1.Low	2.Large	1.Small	1.Low	2.Large	3PTs	107.308	796	364.994
211	1	1.Low	2.Large	1.Small	1.Low	2.Large	Two-optional 3PTs	129.617	850	462.934
212	2	1.Low	2.Large	1.Small	1.Low	2.Large	Two-optional 3PTs	125.207	815	450.854
213	3	1.Low	2.Large	1.Small	1.Low	2.Large	Two-optional 3PTs	110.207	795	401.812
214	4	1.Low	2.Large	1.Small	1.Low	2.Large	Two-optional 3PTs	122.389	916	413.985
215	5	1.Low	2.Large	1.Small	1.Low	2.Large	Two-optional 3PTs	146.799	811	462.14
216	1	1.Low	2.Large	1.Small	1.Low	2.Large	Three-optional 3PTs	123.683	839	468.148
217	2	1.Low	2.Large	1.Small	1.Low	2.Large	Three-optional 3PTs	111.217	775	334.642
218	3	1.Low	2.Large	1.Small	1.Low	2.Large	Three-optional 3PTs	111.874	752	398.875
219	4	1.Low	2.Large	1.Small	1.Low	2.Large	Three-optional 3PTs	116.832	739	381.247
220	5	1.Low	2.Large	1.Small	1.Low	2.Large	Three-optional 3PTs	115.839	858	458.622
221	1	1.Low	2.Large	1.Small	1.Low	1.Small	2PTs	112.116	775	576.935
222	2	1.Low	2.Large	1.Small	1.Low	1.Small	2PTs	112.671	784	575.009
223	3	1.Low	2.Large	1.Small	1.Low	1.Small	2PTs	112.112	745	560.949
224	4	1.Low	2.Large	1.Small	1.Low	1.Small	2PTs	110.259	744	554.957
225	5	1.Low	2.Large	1.Small	1.Low	1.Small	2PTs	108.575	775	574.47
226	1	1.Low	2.Large	1.Small	1.Low	1.Small	3PTs	118.914	727	349.123
227	2	1.Low	2.Large	1.Small	1.Low	1.Small	3PTs	123.95	760	433.658
228	3	1.Low	2.Large	1.Small	1.Low	1.Small	3PTs	120.792	761	473.407
229	4	1.Low	2.Large	1.Small	1.Low	1.Small	3PTs	120.112	858	472.488
230	5	1.Low	2.Large	1.Small	1.Low	1.Small	3PTs	118.115	812	490.204
231	1	1.Low	2.Large	1.Small	1.Low	1.Small	Two-optional 3PTs	118.097	797	443.9
232	2	1.Low	2.Large	1.Small	1.Low	1.Small	Two-optional 3PTs	112.815	833	395.547
233	3	1.Low	2.Large	1.Small	1.Low	1.Small	Two-optional 3PTs	112.456	771	376.759
234	4	1.Low	2.Large	1.Small	1.Low	1.Small	Two-optional 3PTs	111.253	755	374.272
235	5	1.Low	2.Large	1.Small	1.Low	1.Small	Two-optional 3PTs	114.066	751	377.442
236	1	1.Low	2.Large	1.Small	1.Low	1.Small	Three-optional 3PTs	121.323	733	392.7
237	2	1.Low	2.Large	1.Small	1.Low	1.Small	Three-optional 3PTs	112.726	775	407.354
238	3	1.Low	2.Large	1.Small	1.Low	1.Small	Three-optional 3PTs	110.661	757	397.091
239	4	1.Low	2.Large	1.Small	1.Low	1.Small	Three-optional 3PTs	110.149	775	460.525
240	5	1.Low	2.Large	1.Small	1.Low	1.Small	Three-optional 3PTs	110.384	723	398.912
241	1	1.Low	1.Small	1.Small	2.High	2.Large	2PTs	142.317	891	712.165
242	2	1.Low	1.Small	1.Small	2.High	2.Large	2PTs	142.656	865	685.913
243	3	1.Low	1.Small	1.Small	2.High	2.Large	2PTs	143.737	858	694.496
244	4	1.Low	1.Small	1.Small	2.High	2.Large	2PTs	139.278	848	680.982
245	5	1.Low	1.Small	1.Small	2.High	2.Large	2PTs	140.256	899	723.903
246	1	1.Low	1.Small	1.Small	2.High	2.Large	3PTs	149.786	854	578.162
247	2	1.Low	1.Small	1.Small	2.High	2.Large	3PTs	151.59	859	519.116
248	3	1.Low	1.Small	1.Small	2.High	2.Large	3PTs	152.922	803	491.583
249	4	1.Low	1.Small	1.Small	2.High	2.Large	3PTs	151.145	897	541.172
250	5	1.Low	1.Small	1.Small	2.High	2.Large	3PTs	148.376	835	535.943
251	1	1.Low	1.Small	1.Small	2.High	2.Large	Two-optional 3PTs	158.106	864	513.903
252	2	1.Low	1.Small	1.Small	2.High	2.Large	Two-optional 3PTs	152.013	882	558.785
253	3	1.Low	1.Small	1.Small	2.High	2.Large	Two-optional 3PTs	149.658	771	477.973
254	4	1.Low	1.Small	1.Small	2.High	2.Large	Two-optional 3PTs	153.493	857	493.002
255	5	1.Low	1.Small	1.Small	2.High	2.Large	Two-optional 3PTs	156.183	867	566.865
256	1	1.Low	1.Small	1.Small	2.High	2.Large	Three-optional 3PTs	176.639	905	557.687
257	2	1.Low	1.Small	1.Small	2.High	2.Large	Three-optional 3PTs	205.061	940	624.588
258	3	1.Low	1.Small	1.Small	2.High	2.Large	Three-optional 3PTs	180.309	843	609.448
259	4	1.Low	1.Small	1.Small	2.High	2.Large	Three-optional 3PTs	172.299	665	491.861
260	5	1.Low	1.Small	1.Small	2.High	2.Large	Three-optional 3PTs	176.416	756	544.026
261	1	1.Low	1.Small	1.Small	2.High	1.Small	2PTs	145.558	906	734.117
262	2	1.Low	1.Small	1.Small	2.High	1.Small	2PTs	148.004	824	669.018
263	3	1.Low	1.Small	1.Small	2.High	1.Small	2PTs	151.545	856	698.927
264	4	1.Low	1.Small	1.Small	2.High	1.Small	2PTs	151.456	858	696.317
265	5	1.Low	1.Small	1.Small	2.High	1.Small	2PTs	150.021	889	721.727
266	1	1.Low	1.Small	1.Small	2.High	1.Small	3PTs	161.953	901	534.416
267	2	1.Low	1.Small	1.Small	2.High	1.Small	3PTs	161.49	897	504.081
268	3	1.Low	1.Small	1.Small	2.High	1.Small	3PTs	162.907	845	547.721
269	4	1.Low	1.Small	1.Small	2.High	1.Small	3PTs	164.238	883	517.155
270	5	1.Low	1.Small	1.Small	2.High	1.Small	3PTs	165.564	870	503.229
271	1	1.Low	1.Small	1.Small	2.High	1.Small	Two-optional 3PTs	166.492	888	543.98
272	2	1.Low	1.Small	1.Small	2.High	1.Small	Two-optional 3PTs	163.077	886	559.617
273	3	1.Low	1.Small	1.Small	2.High	1.Small	Two-optional 3PTs	163.23	896	553.674
274	4	1.Low	1.Small	1.Small	2.High	1.Small	Two-optional 3PTs	163.112	863	542.686
275	5	1.Low	1.Small	1.Small	2.High	1.Small	Two-optional 3PTs	163.002	919	546.931
276	1	1.Low	1.Small	1.Small	2.High	1.Small	Three-optional 3PTs	166.275	921	549.522
277	2	1.Low	1.Small	1.Small	2.High	1.Small	Three-optional 3PTs	166.148	864	548.161
278	3	1.Low	1.Small	1.Small	2.High	1.Small	Three-optional 3PTs	166.57	974	530.658
279	4	1.Low	1.Small	1.Small	2.High	1.Small	Three-optional 3PTs	163.599	940	561.579
280	5	1.Low	1.Small	1.Small	2.High	1.Small	Three-optional 3PTs	163.547	914	536.211
281	1	1.Low	1.Small	1.Small	1.Low	2.Large	2PTs	130.651	862	616.692
282	2	1.Low	1.Small	1.Small	1.Low	2.Large	2PTs	131.972	845	605.662
283	3	1.Low	1.Small	1.Small	1.Low	2.Large	2PTs	132.725	858	610.999
284	4	1.Low	1.Small	1.Small	1.Low	2.Large	2PTs	135.407	879	626.181
285	5	1.Low	1.Small	1.Small	1.Low	2.Large	2PTs	133.098	905	640.22
286	1	1.Low	1.Small	1.Small	1.Low	2.Large	3PTs	114.077	818	441.179
287	2	1.Low	1.Small	1.Small	1.Low	2.Large	3PTs	126.103	902	511.811
288	3	1.Low	1.Small	1.Small	1.Low	2.Large	3PTs	114.336	808	420.171
289	4	1.Low	1.Small	1.Small	1.Low	2.Large	3PTs	116.391	824	494.455
290	5	1.Low	1.Small	1.Small	1.Low	2.Large	3PTs	128.458	828	463.159
291	1	1.Low	1.Small	1.Small	1.Low	2.Large	Two-optional 3PTs	130.728	890	471.25
292	2	1.Low	1.Small	1.Small	1.Low	2.Large	Two-optional 3PTs	113.326	809	433.808
293	3	1.Low	1.Small	1.Small	1.Low	2.Large	Two-optional 3PTs	127.638	884	496.665
294	4	1.Low	1.Small	1.Small	1.Low	2.Large	Two-optional 3PTs	123.355	870	444.975
295	5	1.Low	1.Small	1.Small	1.Low	2.Large	Two-optional 3PTs	124.714	878	482.166
296	1	1.Low	1.Small	1.Small	1.Low	2.Large	Three-optional 3PTs	115.08	877	471.251
297	2	1.Low	1.Small	1.Small	1.Low	2.Large	Three-optional 3PTs	114.467	828	462.397
298	3	1.Low	1.Small	1.Small	1.Low	2.Large	Three-optional 3PTs	113.052	799	466.62
299	4	1.Low	1.Small	1.Small	1.Low	2.Large	Three-optional 3PTs	119.655	906	439.416
300	5	1.Low	1.Small	1.Small	1.Low	2.Large	Three-optional 3PTs	114.391	868	457.142
301	1	1.Low	1.Small	1.Small	1.Low	1.Small	2PTs	134.24	915	647.031
302	2	1.Low	1.Small	1.Small	1.Low	1.Small	2PTs	133.44	890	633.956
303	3	1.Low	1.Small	1.Small	1.Low	1.Small	2PTs	132.292	893	632.463
304	4	1.Low	1.Small	1.Small	1.Low	1.Small	2PTs	131.613	871	619.56
305	5	1.Low	1.Small	1.Small	1.Low	1.Small	2PTs	132.054	870	615.168
306	1	1.Low	1.Small	1.Small	1.Low	1.Small	3PTs	116.346	867	417.532
307	2	1.Low	1.Small	1.Small	1.Low	1.Small	3PTs	121.556	921	482.456
308	3	1.Low	1.Small	1.Small	1.Low	1.Small	3PTs	118.652	902	532.931
309	4	1.Low	1.Small	1.Small	1.Low	1.Small	3PTs	122.208	946	505.54
310	5	1.Low	1.Small	1.Small	1.Low	1.Small	3PTs	117.934	895	523.603
311	1	1.Low	1.Small	1.Small	1.Low	1.Small	Two-optional 3PTs	118.311	866	451.108
312	2	1.Low	1.Small	1.Small	1.Low	1.Small	Two-optional 3PTs	121.994	878	471.146
313	3	1.Low	1.Small	1.Small	1.Low	1.Small	Two-optional 3PTs	116.668	831	441.26
314	4	1.Low	1.Small	1.Small	1.Low	1.Small	Two-optional 3PTs	116.999	845	470.912
315	5	1.Low	1.Small	1.Small	1.Low	1.Small	Two-optional 3PTs	124.136	860	488.183
316	1	1.Low	1.Small	1.Small	1.Low	1.Small	Three-optional 3PTs	117.02	811	458.54
317	2	1.Low	1.Small	1.Small	1.Low	1.Small	Three-optional 3PTs	116.201	794	457.783
318	3	1.Low	1.Small	1.Small	1.Low	1.Small	Three-optional 3PTs	124.095	850	430.772
319	4	1.Low	1.Small	1.Small	1.Low	1.Small	Three-optional 3PTs	126.459	860	472.321
320	5	1.Low	1.Small	1.Small	1.Low	1.Small	Three-optional 3PTs	125.012	884	506.294
321	1	2.High	2.Large	2.Large	2.High	2.Large	2PTs	199.084	778	386.196
322	2	2.High	2.Large	2.Large	2.High	2.Large	2PTs	208.353	804	377.697
323	3	2.High	2.Large	2.Large	2.High	2.Large	2PTs	199.187	893	446.308
324	4	2.High	2.Large	2.Large	2.High	2.Large	2PTs	205.661	842	374.776
325	5	2.High	2.Large	2.Large	2.High	2.Large	2PTs	205.744	771	379.447
326	1	2.High	2.Large	2.Large	2.High	2.Large	3PTs	217.099	713	562.76
327	2	2.High	2.Large	2.Large	2.High	2.Large	3PTs	230.061	794	626.325
328	3	2.High	2.Large	2.Large	2.High	2.Large	3PTs	229.293	830	603.169
329	4	2.High	2.Large	2.Large	2.High	2.Large	3PTs	225.87	723	601.001
330	5	2.High	2.Large	2.Large	2.High	2.Large	3PTs	220.984	728	547.19
331	1	2.High	2.Large	2.Large	2.High	2.Large	Two-optional 3PTs	223.192	775	605.024
332	2	2.High	2.Large	2.Large	2.High	2.Large	Two-optional 3PTs	231.492	742	597.452
333	3	2.High	2.Large	2.Large	2.High	2.Large	Two-optional 3PTs	235.248	757	617.673
334	4	2.High	2.Large	2.Large	2.High	2.Large	Two-optional 3PTs	238.642	754	614.635
335	5	2.High	2.Large	2.Large	2.High	2.Large	Two-optional 3PTs	227.485	725	590.545
336	1	2.High	2.Large	2.Large	2.High	2.Large	Three-optional 3PTs	253.234	918	676.628
337	2	2.High	2.Large	2.Large	2.High	2.Large	Three-optional 3PTs	232.766	597	537.099
338	3	2.High	2.Large	2.Large	2.High	2.Large	Three-optional 3PTs	236.966	907	656.235
339	4	2.High	2.Large	2.Large	2.High	2.Large	Three-optional 3PTs	246.9	671	578.906
340	5	2.High	2.Large	2.Large	2.High	2.Large	Three-optional 3PTs	231.575	724	577.194
341	1	2.High	2.Large	2.Large	2.High	1.Small	2PTs	206.746	745	355.731
342	2	2.High	2.Large	2.Large	2.High	1.Small	2PTs	222.928	747	357.761
343	3	2.High	2.Large	2.Large	2.High	1.Small	2PTs	210.979	826	402.056
344	4	2.High	2.Large	2.Large	2.High	1.Small	2PTs	223.998	816	382.966
345	5	2.High	2.Large	2.Large	2.High	1.Small	2PTs	209.576	854	422.388
346	1	2.High	2.Large	2.Large	2.High	1.Small	3PTs	235.348	783	643.629
347	2	2.High	2.Large	2.Large	2.High	1.Small	3PTs	230.276	746	614.768
348	3	2.High	2.Large	2.Large	2.High	1.Small	3PTs	236.762	796	614.392
349	4	2.High	2.Large	2.Large	2.High	1.Small	3PTs	235.403	760	609.966
350	5	2.High	2.Large	2.Large	2.High	1.Small	3PTs	231.803	796	623.619
351	1	2.High	2.Large	2.Large	2.High	1.Small	Two-optional 3PTs	234.162	779	630.027
352	2	2.High	2.Large	2.Large	2.High	1.Small	Two-optional 3PTs	231.841	737	605.762
353	3	2.High	2.Large	2.Large	2.High	1.Small	Two-optional 3PTs	234.262	855	664.557
354	4	2.High	2.Large	2.Large	2.High	1.Small	Two-optional 3PTs	234.848	769	627.269
355	5	2.High	2.Large	2.Large	2.High	1.Small	Two-optional 3PTs	238.514	831	661.38
356	1	2.High	2.Large	2.Large	2.High	1.Small	Three-optional 3PTs	236.347	719	585.98
357	2	2.High	2.Large	2.Large	2.High	1.Small	Three-optional 3PTs	234.482	777	682.246
358	3	2.High	2.Large	2.Large	2.High	1.Small	Three-optional 3PTs	238.967	949	631.659
359	4	2.High	2.Large	2.Large	2.High	1.Small	Three-optional 3PTs	243.456	756	571.993
360	5	2.High	2.Large	2.Large	2.High	1.Small	Three-optional 3PTs	233.708	834	714.893
361	1	2.High	2.Large	2.Large	1.Low	2.Large	2PTs	163.84	812	564.357
362	2	2.High	2.Large	2.Large	1.Low	2.Large	2PTs	168.32	772	529.365
363	3	2.High	2.Large	2.Large	1.Low	2.Large	2PTs	164.069	708	503.482
364	4	2.High	2.Large	2.Large	1.Low	2.Large	2PTs	162.729	817	562.414
365	5	2.High	2.Large	2.Large	1.Low	2.Large	2PTs	162.464	836	566.254
366	1	2.High	2.Large	2.Large	1.Low	2.Large	3PTs	177.442	755	512.24
367	2	2.High	2.Large	2.Large	1.Low	2.Large	3PTs	176.919	716	491.049
368	3	2.High	2.Large	2.Large	1.Low	2.Large	3PTs	179.941	712	492.014
369	4	2.High	2.Large	2.Large	1.Low	2.Large	3PTs	175.974	821	555.664
370	5	2.High	2.Large	2.Large	1.Low	2.Large	3PTs	180.26	696	508.556
371	1	2.High	2.Large	2.Large	1.Low	2.Large	Two-optional 3PTs	185.594	775	526.201
372	2	2.High	2.Large	2.Large	1.Low	2.Large	Two-optional 3PTs	178.162	768	529.527
373	3	2.High	2.Large	2.Large	1.Low	2.Large	Two-optional 3PTs	180.904	792	536.475
374	4	2.High	2.Large	2.Large	1.Low	2.Large	Two-optional 3PTs	175.002	749	523.397
375	5	2.High	2.Large	2.Large	1.Low	2.Large	Two-optional 3PTs	183.485	734	523.298
376	1	2.High	2.Large	2.Large	1.Low	2.Large	Three-optional 3PTs	197.36	910	487.481
377	2	2.High	2.Large	2.Large	1.Low	2.Large	Three-optional 3PTs	182.462	769	506.759
378	3	2.High	2.Large	2.Large	1.Low	2.Large	Three-optional 3PTs	181.236	713	498.933
379	4	2.High	2.Large	2.Large	1.Low	2.Large	Three-optional 3PTs	188.358	999	531.684
380	5	2.High	2.Large	2.Large	1.Low	2.Large	Three-optional 3PTs	183.334	727	554.573
381	1	2.High	2.Large	2.Large	1.Low	1.Small	2PTs	169.254	802	566.01
382	2	2.High	2.Large	2.Large	1.Low	1.Small	2PTs	166.709	827	574.773
383	3	2.High	2.Large	2.Large	1.Low	1.Small	2PTs	162.057	748	533.142
384	4	2.High	2.Large	2.Large	1.Low	1.Small	2PTs	167.536	803	561.178
385	5	2.High	2.Large	2.Large	1.Low	1.Small	2PTs	166.283	717	501.517
386	1	2.High	2.Large	2.Large	1.Low	1.Small	3PTs	177.089	757	533.784
387	2	2.High	2.Large	2.Large	1.Low	1.Small	3PTs	176.345	708	504.372
388	3	2.High	2.Large	2.Large	1.Low	1.Small	3PTs	181.263	767	539.72
389	4	2.High	2.Large	2.Large	1.Low	1.Small	3PTs	183.598	769	538.074
390	5	2.High	2.Large	2.Large	1.Low	1.Small	3PTs	178.958	776	599.267
391	1	2.High	2.Large	2.Large	1.Low	1.Small	Two-optional 3PTs	180.942	760	522.237
392	2	2.High	2.Large	2.Large	1.Low	1.Small	Two-optional 3PTs	179.767	764	548.846
393	3	2.High	2.Large	2.Large	1.Low	1.Small	Two-optional 3PTs	182.998	772	526.223
394	4	2.High	2.Large	2.Large	1.Low	1.Small	Two-optional 3PTs	181.181	721	504.486
395	5	2.High	2.Large	2.Large	1.Low	1.Small	Two-optional 3PTs	182.649	765	545.337
396	1	2.High	2.Large	2.Large	1.Low	1.Small	Three-optional 3PTs	184.559	769	562.039
397	2	2.High	2.Large	2.Large	1.Low	1.Small	Three-optional 3PTs	196.234	850	558.227
398	3	2.High	2.Large	2.Large	1.Low	1.Small	Three-optional 3PTs	180.151	713	548.954
399	4	2.High	2.Large	2.Large	1.Low	1.Small	Three-optional 3PTs	189.044	883	664.104
400	5	2.High	2.Large	2.Large	1.Low	1.Small	Three-optional 3PTs	184.285	827	579.405
401	1	2.High	1.Small	2.Large	2.High	2.Large	2PTs	231.356	783	375.546
402	2	2.High	1.Small	2.Large	2.High	2.Large	2PTs	231.143	767	366.533
403	3	2.High	1.Small	2.Large	2.High	2.Large	2PTs	229.066	850	422.811
404	4	2.High	1.Small	2.Large	2.High	2.Large	2PTs	226.449	826	432.258
405	5	2.High	1.Small	2.Large	2.High	2.Large	2PTs	226.738	768	391.805
406	1	2.High	1.Small	2.Large	2.High	2.Large	3PTs	226.681	842	644.756
407	2	2.High	1.Small	2.Large	2.High	2.Large	3PTs	243.454	804	641.121
408	3	2.High	1.Small	2.Large	2.High	2.Large	3PTs	237.513	761	642.987
409	4	2.High	1.Small	2.Large	2.High	2.Large	3PTs	230.546	835	646.389
410	5	2.High	1.Small	2.Large	2.High	2.Large	3PTs	237.754	752	616.722
411	1	2.High	1.Small	2.Large	2.High	2.Large	Two-optional 3PTs	226.585	827	660.285
412	2	2.High	1.Small	2.Large	2.High	2.Large	Two-optional 3PTs	241.063	821	648.94
413	3	2.High	1.Small	2.Large	2.High	2.Large	Two-optional 3PTs	232.414	752	610.772
414	4	2.High	1.Small	2.Large	2.High	2.Large	Two-optional 3PTs	232.326	747	594.659
415	5	2.High	1.Small	2.Large	2.High	2.Large	Two-optional 3PTs	234.436	812	653.69
416	1	2.High	1.Small	2.Large	2.High	2.Large	Three-optional 3PTs	240.657	737	579.132
417	2	2.High	1.Small	2.Large	2.High	2.Large	Three-optional 3PTs	235.318	782	651.142
418	3	2.High	1.Small	2.Large	2.High	2.Large	Three-optional 3PTs	238.925	749	597.743
419	4	2.High	1.Small	2.Large	2.High	2.Large	Three-optional 3PTs	262.664	921	793.476
420	5	2.High	1.Small	2.Large	2.High	2.Large	Three-optional 3PTs	235.811	858	678.99
421	1	2.High	1.Small	2.Large	2.High	1.Small	2PTs	255.214	824	426.638
422	2	2.High	1.Small	2.Large	2.High	1.Small	2PTs	253.774	804	417.224
423	3	2.High	1.Small	2.Large	2.High	1.Small	2PTs	261.252	839	417.346
424	4	2.High	1.Small	2.Large	2.High	1.Small	2PTs	240.596	811	430.84
425	5	2.High	1.Small	2.Large	2.High	1.Small	2PTs	251.804	822	440.452
426	1	2.High	1.Small	2.Large	2.High	1.Small	3PTs	245.663	799	661.641
427	2	2.High	1.Small	2.Large	2.High	1.Small	3PTs	242.91	824	735.416
428	3	2.High	1.Small	2.Large	2.High	1.Small	3PTs	250.874	840	691.237
429	4	2.High	1.Small	2.Large	2.High	1.Small	3PTs	243.945	822	690.575
430	5	2.High	1.Small	2.Large	2.High	1.Small	3PTs	242.601	800	631.826
431	1	2.High	1.Small	2.Large	2.High	1.Small	Two-optional 3PTs	243.604	839	668.281
432	2	2.High	1.Small	2.Large	2.High	1.Small	Two-optional 3PTs	247.667	808	673.261
433	3	2.High	1.Small	2.Large	2.High	1.Small	Two-optional 3PTs	244.462	808	682.2
434	4	2.High	1.Small	2.Large	2.High	1.Small	Two-optional 3PTs	246.777	778	659.271
435	5	2.High	1.Small	2.Large	2.High	1.Small	Two-optional 3PTs	243.243	820	695.232
436	1	2.High	1.Small	2.Large	2.High	1.Small	Three-optional 3PTs	259.722	961	691.446
437	2	2.High	1.Small	2.Large	2.High	1.Small	Three-optional 3PTs	249.85	724	568.031
438	3	2.High	1.Small	2.Large	2.High	1.Small	Three-optional 3PTs	261.312	977	726.815
439	4	2.High	1.Small	2.Large	2.High	1.Small	Three-optional 3PTs	244.85	878	697.717
440	5	2.High	1.Small	2.Large	2.High	1.Small	Three-optional 3PTs	241.45	778	674.988
441	1	2.High	1.Small	2.Large	1.Low	2.Large	2PTs	182.725	824	687.973
442	2	2.High	1.Small	2.Large	1.Low	2.Large	2PTs	181.828	806	673.818
443	3	2.High	1.Small	2.Large	1.Low	2.Large	2PTs	174.73	676	578.554
444	4	2.High	1.Small	2.Large	1.Low	2.Large	2PTs	180.43	728	611.144
445	5	2.High	1.Small	2.Large	1.Low	2.Large	2PTs	180.154	790	669.042
446	1	2.High	1.Small	2.Large	1.Low	2.Large	3PTs	185.749	772	540.68
447	2	2.High	1.Small	2.Large	1.Low	2.Large	3PTs	187.712	841	571.195
448	3	2.High	1.Small	2.Large	1.Low	2.Large	3PTs	186.815	829	565.107
449	4	2.High	1.Small	2.Large	1.Low	2.Large	3PTs	188.348	733	528.137
450	5	2.High	1.Small	2.Large	1.Low	2.Large	3PTs	191.269	811	588.259
451	1	2.High	1.Small	2.Large	1.Low	2.Large	Two-optional 3PTs	194.279	832	590.976
452	2	2.High	1.Small	2.Large	1.Low	2.Large	Two-optional 3PTs	189.514	777	554.989
453	3	2.High	1.Small	2.Large	1.Low	2.Large	Two-optional 3PTs	189.092	778	554.642
454	4	2.High	1.Small	2.Large	1.Low	2.Large	Two-optional 3PTs	190.343	769	575.533
455	5	2.High	1.Small	2.Large	1.Low	2.Large	Two-optional 3PTs	192.551	774	564.483
456	1	2.High	1.Small	2.Large	1.Low	2.Large	Three-optional 3PTs	190.999	877	564.709
457	2	2.High	1.Small	2.Large	1.Low	2.Large	Three-optional 3PTs	190.108	782	621.504
458	3	2.High	1.Small	2.Large	1.Low	2.Large	Three-optional 3PTs	199.248	928	646.153
459	4	2.High	1.Small	2.Large	1.Low	2.Large	Three-optional 3PTs	191.329	873	667.413
460	5	2.High	1.Small	2.Large	1.Low	2.Large	Three-optional 3PTs	202.911	796	503.54
461	1	2.High	1.Small	2.Large	1.Low	1.Small	2PTs	183.106	802	692.523
462	2	2.High	1.Small	2.Large	1.Low	1.Small	2PTs	180.792	738	632.046
463	3	2.High	1.Small	2.Large	1.Low	1.Small	2PTs	183.625	829	713.802
464	4	2.High	1.Small	2.Large	1.Low	1.Small	2PTs	172.597	721	625.656
465	5	2.High	1.Small	2.Large	1.Low	1.Small	2PTs	177.515	817	713.546
466	1	2.High	1.Small	2.Large	1.Low	1.Small	3PTs	189.618	773	592.107
467	2	2.High	1.Small	2.Large	1.Low	1.Small	3PTs	189.363	732	561.757
468	3	2.High	1.Small	2.Large	1.Low	1.Small	3PTs	190.125	801	573.291
469	4	2.High	1.Small	2.Large	1.Low	1.Small	3PTs	189.412	801	553.28
470	5	2.High	1.Small	2.Large	1.Low	1.Small	3PTs	190.459	785	603.376
471	1	2.High	1.Small	2.Large	1.Low	1.Small	Two-optional 3PTs	193.787	797	611.956
472	2	2.High	1.Small	2.Large	1.Low	1.Small	Two-optional 3PTs	195.178	781	578.611
473	3	2.High	1.Small	2.Large	1.Low	1.Small	Two-optional 3PTs	198.729	824	597.103
474	4	2.High	1.Small	2.Large	1.Low	1.Small	Two-optional 3PTs	193.593	749	562.722
475	5	2.High	1.Small	2.Large	1.Low	1.Small	Two-optional 3PTs	190.353	786	597.9
476	1	2.High	1.Small	2.Large	1.Low	1.Small	Three-optional 3PTs	197.003	798	567.768
477	2	2.High	1.Small	2.Large	1.Low	1.Small	Three-optional 3PTs	203.292	956	601.197
478	3	2.High	1.Small	2.Large	1.Low	1.Small	Three-optional 3PTs	191.546	819	558.626
479	4	2.High	1.Small	2.Large	1.Low	1.Small	Three-optional 3PTs	192.002	731	521.765
480	5	2.High	1.Small	2.Large	1.Low	1.Small	Three-optional 3PTs	215.436	905	600.566
481	1	1.Low	2.Large	2.Large	2.High	2.Large	2PTs	117.332	690	520.216
482	2	1.Low	2.Large	2.Large	2.High	2.Large	2PTs	113.641	701	531.883
483	3	1.Low	2.Large	2.Large	2.High	2.Large	2PTs	115.626	748	567.933
484	4	1.Low	2.Large	2.Large	2.High	2.Large	2PTs	116.325	733	553.758
485	5	1.Low	2.Large	2.Large	2.High	2.Large	2PTs	114.755	759	576.525
486	1	1.Low	2.Large	2.Large	2.High	2.Large	3PTs	139.118	706	434.131
487	2	1.Low	2.Large	2.Large	2.High	2.Large	3PTs	138.462	732	427.985
488	3	1.Low	2.Large	2.Large	2.High	2.Large	3PTs	133.693	774	467.199
489	4	1.Low	2.Large	2.Large	2.High	2.Large	3PTs	135.54	643	406.636
490	5	1.Low	2.Large	2.Large	2.High	2.Large	3PTs	131.391	699	425.991
491	1	1.Low	2.Large	2.Large	2.High	2.Large	Two-optional 3PTs	140.888	775	460.744
492	2	1.Low	2.Large	2.Large	2.High	2.Large	Two-optional 3PTs	136.364	751	430.273
493	3	1.Low	2.Large	2.Large	2.High	2.Large	Two-optional 3PTs	140.37	713	473.233
494	4	1.Low	2.Large	2.Large	2.High	2.Large	Two-optional 3PTs	136.049	790	436.688
495	5	1.Low	2.Large	2.Large	2.High	2.Large	Two-optional 3PTs	136.749	758	443.231
496	1	1.Low	2.Large	2.Large	2.High	2.Large	Three-optional 3PTs	137.218	695	426.386
497	2	1.Low	2.Large	2.Large	2.High	2.Large	Three-optional 3PTs	137.402	865	449.679
498	3	1.Low	2.Large	2.Large	2.High	2.Large	Three-optional 3PTs	139.575	585	329.087
499	4	1.Low	2.Large	2.Large	2.High	2.Large	Three-optional 3PTs	137.822	725	444.677
500	5	1.Low	2.Large	2.Large	2.High	2.Large	Three-optional 3PTs	137.586	785	403.398
501	1	1.Low	2.Large	2.Large	2.High	1.Small	2PTs	122.17	656	521.53
502	2	1.Low	2.Large	2.Large	2.High	1.Small	2PTs	115.882	706	557.384
503	3	1.Low	2.Large	2.Large	2.High	1.Small	2PTs	117.264	657	531.031
504	4	1.Low	2.Large	2.Large	2.High	1.Small	2PTs	122.126	722	565.022
505	5	1.Low	2.Large	2.Large	2.High	1.Small	2PTs	122.483	678	542.15
506	1	1.Low	2.Large	2.Large	2.High	1.Small	3PTs	134.629	660	371.417
507	2	1.Low	2.Large	2.Large	2.High	1.Small	3PTs	139.138	748	408.074
508	3	1.Low	2.Large	2.Large	2.High	1.Small	3PTs	133.567	787	438.183
509	4	1.Low	2.Large	2.Large	2.High	1.Small	3PTs	137.619	794	470.584
510	5	1.Low	2.Large	2.Large	2.High	1.Small	3PTs	140.212	792	489.553
511	1	1.Low	2.Large	2.Large	2.High	1.Small	Two-optional 3PTs	145.061	763	442.96
512	2	1.Low	2.Large	2.Large	2.High	1.Small	Two-optional 3PTs	139.722	735	411.268
513	3	1.Low	2.Large	2.Large	2.High	1.Small	Two-optional 3PTs	142.459	794	449.046
514	4	1.Low	2.Large	2.Large	2.High	1.Small	Two-optional 3PTs	137.695	733	432.14
515	5	1.Low	2.Large	2.Large	2.High	1.Small	Two-optional 3PTs	140.055	745	430.728
516	1	1.Low	2.Large	2.Large	2.High	1.Small	Three-optional 3PTs	148.711	696	372.591
517	2	1.Low	2.Large	2.Large	2.High	1.Small	Three-optional 3PTs	141.504	748	433.136
518	3	1.Low	2.Large	2.Large	2.High	1.Small	Three-optional 3PTs	142.824	773	370.858
519	4	1.Low	2.Large	2.Large	2.High	1.Small	Three-optional 3PTs	144.914	834	580.291
520	5	1.Low	2.Large	2.Large	2.High	1.Small	Three-optional 3PTs	140.156	799	507.503
521	1	1.Low	2.Large	2.Large	1.Low	2.Large	2PTs	102.416	723	533.605
522	2	1.Low	2.Large	2.Large	1.Low	2.Large	2PTs	103.674	696	514.762
523	3	1.Low	2.Large	2.Large	1.Low	2.Large	2PTs	97.8415	700	519.741
524	4	1.Low	2.Large	2.Large	1.Low	2.Large	2PTs	101.467	695	518.236
525	5	1.Low	2.Large	2.Large	1.Low	2.Large	2PTs	107.357	707	525.369
526	1	1.Low	2.Large	2.Large	1.Low	2.Large	3PTs	99.0296	750	454.538
527	2	1.Low	2.Large	2.Large	1.Low	2.Large	3PTs	102.777	745	391.194
528	3	1.Low	2.Large	2.Large	1.Low	2.Large	3PTs	101.427	766	421.996
529	4	1.Low	2.Large	2.Large	1.Low	2.Large	3PTs	103.588	645	340.1
530	5	1.Low	2.Large	2.Large	1.Low	2.Large	3PTs	100.223	726	337.823
531	1	1.Low	2.Large	2.Large	1.Low	2.Large	Two-optional 3PTs	112.86	630	394.357
532	2	1.Low	2.Large	2.Large	1.Low	2.Large	Two-optional 3PTs	111.693	614	346.302
533	3	1.Low	2.Large	2.Large	1.Low	2.Large	Two-optional 3PTs	114.207	736	429.139
534	4	1.Low	2.Large	2.Large	1.Low	2.Large	Two-optional 3PTs	109.339	725	405.139
535	5	1.Low	2.Large	2.Large	1.Low	2.Large	Two-optional 3PTs	103.994	746	361.931
536	1	1.Low	2.Large	2.Large	1.Low	2.Large	Three-optional 3PTs	133.158	794	459.363
537	2	1.Low	2.Large	2.Large	1.Low	2.Large	Three-optional 3PTs	111.584	837	418.735
538	3	1.Low	2.Large	2.Large	1.Low	2.Large	Three-optional 3PTs	116.997	720	418.618
539	4	1.Low	2.Large	2.Large	1.Low	2.Large	Three-optional 3PTs	120.518	775	426.138
540	5	1.Low	2.Large	2.Large	1.Low	2.Large	Three-optional 3PTs	115.084	735	435.373
541	1	1.Low	2.Large	2.Large	1.Low	1.Small	2PTs	101.692	717	531.429
542	2	1.Low	2.Large	2.Large	1.Low	1.Small	2PTs	102.996	689	514.563
543	3	1.Low	2.Large	2.Large	1.Low	1.Small	2PTs	102.837	682	511.437
544	4	1.Low	2.Large	2.Large	1.Low	1.Small	2PTs	104.874	671	502.482
545	5	1.Low	2.Large	2.Large	1.Low	1.Small	2PTs	103.77	730	542.232
546	1	1.Low	2.Large	2.Large	1.Low	1.Small	3PTs	114.5	668	417.926
547	2	1.Low	2.Large	2.Large	1.Low	1.Small	3PTs	100.311	541	389.734
548	3	1.Low	2.Large	2.Large	1.Low	1.Small	3PTs	107.383	717	364.224
549	4	1.Low	2.Large	2.Large	1.Low	1.Small	3PTs	105.723	642	321.011
550	5	1.Low	2.Large	2.Large	1.Low	1.Small	3PTs	114.919	706	392.147
551	1	1.Low	2.Large	2.Large	1.Low	1.Small	Two-optional 3PTs	113.415	662	390.95
552	2	1.Low	2.Large	2.Large	1.Low	1.Small	Two-optional 3PTs	111.075	606	390.709
553	3	1.Low	2.Large	2.Large	1.Low	1.Small	Two-optional 3PTs	110.465	715	453.659
554	4	1.Low	2.Large	2.Large	1.Low	1.Small	Two-optional 3PTs	114.881	769	452.52
555	5	1.Low	2.Large	2.Large	1.Low	1.Small	Two-optional 3PTs	125.428	751	429.136
556	1	1.Low	2.Large	2.Large	1.Low	1.Small	Three-optional 3PTs	102.262	681	338.845
557	2	1.Low	2.Large	2.Large	1.Low	1.Small	Three-optional 3PTs	103.877	750	398.243
558	3	1.Low	2.Large	2.Large	1.Low	1.Small	Three-optional 3PTs	100.596	708	409.448
559	4	1.Low	2.Large	2.Large	1.Low	1.Small	Three-optional 3PTs	100.156	602	287.92
560	5	1.Low	2.Large	2.Large	1.Low	1.Small	Three-optional 3PTs	100.16	722	359.181
561	1	1.Low	1.Small	2.Large	2.High	2.Large	2PTs	124.639	770	610.581
562	2	1.Low	1.Small	2.Large	2.High	2.Large	2PTs	124.985	749	595.147
563	3	1.Low	1.Small	2.Large	2.High	2.Large	2PTs	124.133	644	533.038
564	4	1.Low	1.Small	2.Large	2.High	2.Large	2PTs	127.333	769	611.092
565	5	1.Low	1.Small	2.Large	2.High	2.Large	2PTs	122.428	744	596.525
566	1	1.Low	1.Small	2.Large	2.High	2.Large	3PTs	143.884	755	507.587
567	2	1.Low	1.Small	2.Large	2.High	2.Large	3PTs	138.997	758	408.946
568	3	1.Low	1.Small	2.Large	2.High	2.Large	3PTs	143.509	736	463.967
569	4	1.Low	1.Small	2.Large	2.High	2.Large	3PTs	141.991	694	452.697
570	5	1.Low	1.Small	2.Large	2.High	2.Large	3PTs	142.568	730	472.045
571	1	1.Low	1.Small	2.Large	2.High	2.Large	Two-optional 3PTs	141.062	812	501.416
572	2	1.Low	1.Small	2.Large	2.High	2.Large	Two-optional 3PTs	143.189	755	461.819
573	3	1.Low	1.Small	2.Large	2.High	2.Large	Two-optional 3PTs	142.679	697	447.489
574	4	1.Low	1.Small	2.Large	2.High	2.Large	Two-optional 3PTs	145.97	793	486.565
575	5	1.Low	1.Small	2.Large	2.High	2.Large	Two-optional 3PTs	141.457	725	455.928
576	1	1.Low	1.Small	2.Large	2.High	2.Large	Three-optional 3PTs	145.574	769	396.548
577	2	1.Low	1.Small	2.Large	2.High	2.Large	Three-optional 3PTs	140.387	817	463.533
578	3	1.Low	1.Small	2.Large	2.High	2.Large	Three-optional 3PTs	142.448	823	487.72
579	4	1.Low	1.Small	2.Large	2.High	2.Large	Three-optional 3PTs	141.336	779	470.712
580	5	1.Low	1.Small	2.Large	2.High	2.Large	Three-optional 3PTs	142.059	719	362.918
581	1	1.Low	1.Small	2.Large	2.High	1.Small	2PTs	133.771	750	609.355
582	2	1.Low	1.Small	2.Large	2.High	1.Small	2PTs	135.619	706	579.82
583	3	1.Low	1.Small	2.Large	2.High	1.Small	2PTs	131.233	801	651.137
584	4	1.Low	1.Small	2.Large	2.High	1.Small	2PTs	135.532	757	618.054
585	5	1.Low	1.Small	2.Large	2.High	1.Small	2PTs	132.483	801	650.722
586	1	1.Low	1.Small	2.Large	2.High	1.Small	3PTs	143.143	744	492.305
587	2	1.Low	1.Small	2.Large	2.High	1.Small	3PTs	137.687	765	516.36
588	3	1.Low	1.Small	2.Large	2.High	1.Small	3PTs	143.538	786	495.338
589	4	1.Low	1.Small	2.Large	2.High	1.Small	3PTs	141.697	750	473.987
590	5	1.Low	1.Small	2.Large	2.High	1.Small	3PTs	140.917	777	515.172
591	1	1.Low	1.Small	2.Large	2.High	1.Small	Two-optional 3PTs	148.232	767	486.16
592	2	1.Low	1.Small	2.Large	2.High	1.Small	Two-optional 3PTs	145.865	828	518.665
593	3	1.Low	1.Small	2.Large	2.High	1.Small	Two-optional 3PTs	147.169	784	480.475
594	4	1.Low	1.Small	2.Large	2.High	1.Small	Two-optional 3PTs	141.942	767	492.636
595	5	1.Low	1.Small	2.Large	2.High	1.Small	Two-optional 3PTs	144.779	777	488.962
596	1	1.Low	1.Small	2.Large	2.High	1.Small	Three-optional 3PTs	149.533	759	446.612
597	2	1.Low	1.Small	2.Large	2.High	1.Small	Three-optional 3PTs	145.335	911	530.039
598	3	1.Low	1.Small	2.Large	2.High	1.Small	Three-optional 3PTs	145.096	739	474.602
599	4	1.Low	1.Small	2.Large	2.High	1.Small	Three-optional 3PTs	145.247	851	473.211
600	5	1.Low	1.Small	2.Large	2.High	1.Small	Three-optional 3PTs	147.969	828	564.963
601	1	1.Low	1.Small	2.Large	1.Low	2.Large	2PTs	115.326	764	540.748
602	2	1.Low	1.Small	2.Large	1.Low	2.Large	2PTs	114.379	721	515.779
603	3	1.Low	1.Small	2.Large	1.Low	2.Large	2PTs	115.539	759	540.587
604	4	1.Low	1.Small	2.Large	1.Low	2.Large	2PTs	119.361	767	546.827
605	5	1.Low	1.Small	2.Large	1.Low	2.Large	2PTs	117.672	769	547.491
606	1	1.Low	1.Small	2.Large	1.Low	2.Large	3PTs	108.934	789	454.618
607	2	1.Low	1.Small	2.Large	1.Low	2.Large	3PTs	109.218	770	387.593
608	3	1.Low	1.Small	2.Large	1.Low	2.Large	3PTs	110.746	758	433.534
609	4	1.Low	1.Small	2.Large	1.Low	2.Large	3PTs	111.031	731	382.347
610	5	1.Low	1.Small	2.Large	1.Low	2.Large	3PTs	109.674	765	444.442
611	1	1.Low	1.Small	2.Large	1.Low	2.Large	Two-optional 3PTs	110.984	780	424.219
612	2	1.Low	1.Small	2.Large	1.Low	2.Large	Two-optional 3PTs	111.436	797	471.8
613	3	1.Low	1.Small	2.Large	1.Low	2.Large	Two-optional 3PTs	113.108	757	449.925
614	4	1.Low	1.Small	2.Large	1.Low	2.Large	Two-optional 3PTs	113.11	817	469.292
615	5	1.Low	1.Small	2.Large	1.Low	2.Large	Two-optional 3PTs	111.316	806	460.179
616	1	1.Low	1.Small	2.Large	1.Low	2.Large	Three-optional 3PTs	113.495	803	374.672
617	2	1.Low	1.Small	2.Large	1.Low	2.Large	Three-optional 3PTs	111.957	838	428.372
618	3	1.Low	1.Small	2.Large	1.Low	2.Large	Three-optional 3PTs	113.892	900	514.764
619	4	1.Low	1.Small	2.Large	1.Low	2.Large	Three-optional 3PTs	110.766	964	395.19
620	5	1.Low	1.Small	2.Large	1.Low	2.Large	Three-optional 3PTs	112.087	713	395.17
621	1	1.Low	1.Small	2.Large	1.Low	1.Small	2PTs	116.354	792	562.004
622	2	1.Low	1.Small	2.Large	1.Low	1.Small	2PTs	115.35	783	555.751
623	3	1.Low	1.Small	2.Large	1.Low	1.Small	2PTs	115.189	708	506.725
624	4	1.Low	1.Small	2.Large	1.Low	1.Small	2PTs	116.147	748	532.954
625	5	1.Low	1.Small	2.Large	1.Low	1.Small	2PTs	115.785	732	522.132
626	1	1.Low	1.Small	2.Large	1.Low	1.Small	3PTs	108.61	783	447.827
627	2	1.Low	1.Small	2.Large	1.Low	1.Small	3PTs	108.21	866	451.526
628	3	1.Low	1.Small	2.Large	1.Low	1.Small	3PTs	109.658	813	439.904
629	4	1.Low	1.Small	2.Large	1.Low	1.Small	3PTs	105.839	882	428.106
630	5	1.Low	1.Small	2.Large	1.Low	1.Small	3PTs	101.36	768	390.524
631	1	1.Low	1.Small	2.Large	1.Low	1.Small	Two-optional 3PTs	115.988	836	480.518
632	2	1.Low	1.Small	2.Large	1.Low	1.Small	Two-optional 3PTs	107.301	786	444.711
633	3	1.Low	1.Small	2.Large	1.Low	1.Small	Two-optional 3PTs	110.293	814	451.626
634	4	1.Low	1.Small	2.Large	1.Low	1.Small	Two-optional 3PTs	109.374	806	486.475
635	5	1.Low	1.Small	2.Large	1.Low	1.Small	Two-optional 3PTs	104.167	744	404.595
636	1	1.Low	1.Small	2.Large	1.Low	1.Small	Three-optional 3PTs	108.846	751	421.18
637	2	1.Low	1.Small	2.Large	1.Low	1.Small	Three-optional 3PTs	118.002	796	378.427
638	3	1.Low	1.Small	2.Large	1.Low	1.Small	Three-optional 3PTs	105.152	924	550.138
639	4	1.Low	1.Small	2.Large	1.Low	1.Small	Three-optional 3PTs	110.854	764	355.303
640	5	1.Low	1.Small	2.Large	1.Low	1.Small	Three-optional 3PTs	100.923	825	396.879

## Sheet: Sheet11
Number	Replication	Mean	Variance	Lambda Variance	Mean_oc	Var_oc	Profit_category	2PTs	3PTs	Two-optional 3PTs	Three-optional 3PTs		2PTs	3PTs	Profit_category	2PTs	3PTs				Category
1	1	2.High	2.Large	1.Small	2.High	2.Large	C	218.897	241.933	245.556	244.987		23.0365	3.62305	B	0.105239	0.0149754	B			A = using 2PT is enough
2	2	2.High	2.Large	1.Small	2.High	2.Large	C	213.161	240.004	249.223	249.423		26.8426	9.21976	C	0.125926	0.0384151	C			B = using 3PT is enough
3	3	2.High	2.Large	1.Small	2.High	2.Large	C	214.04	240.323	247.669	252.456		26.2832	7.34576	C	0.122796	0.0305662	C			C = We need to used more than 2PT and 3PT
4	4	2.High	2.Large	1.Small	2.High	2.Large	B	222.643	237.443	242.787	282.73		14.8	5.34453	B	0.0664741	0.0225087	B
5	5	2.High	2.Large	1.Small	2.High	2.Large	C	214.203	235.441	251.704	278.301		21.2378	16.263	C	0.0991478	0.0690746	C			I use cutoff point at 2%
6	1	2.High	2.Large	1.Small	2.High	1.Small	C	241.226	247.325	255.126	279.461		6.09946	7.80098	A	0.0252853	0.0315414	C
7	2	2.High	2.Large	1.Small	2.High	1.Small	C	234.424	241.254	254.581	268.299		6.82902	13.3278	A	0.029131	0.0552438	C
8	3	2.High	2.Large	1.Small	2.High	1.Small	C	232.046	238.479	253.802	265.413		6.43327	15.3224	A	0.0277241	0.0642505	C
9	4	2.High	2.Large	1.Small	2.High	1.Small	C	230.975	245.786	256.785	263.988		14.8106	10.9987	C	0.0641219	0.0447493	C
10	5	2.High	2.Large	1.Small	2.High	1.Small	C	231.294	248.234	258.368	266.344		16.9401	10.1334	C	0.0732404	0.040822	C
11	1	2.High	2.Large	1.Small	1.Low	2.Large	B	185.66	181.318	192.643	195.846		-4.34216	11.3255	A	-0.0233877	0.0624622	C
12	2	2.High	2.Large	1.Small	1.Low	2.Large	B	188.025	190.604	189.688	191.701		2.57846	-0.916049	B	0.0137134	-0.00480604	B
13	3	2.High	2.Large	1.Small	1.Low	2.Large	B	183.801	189.655	193.827	190.118		5.85403	4.17282	B	0.0318499	0.0220022	B
14	4	2.High	2.Large	1.Small	1.Low	2.Large	B	185.901	186.972	197.841	207.665		1.07083	10.869	A	0.0057602	0.0581319	C
15	5	2.High	2.Large	1.Small	1.Low	2.Large	B	189.986	187.164	194.567	192.133		-2.82149	7.40279	A	-0.0148511	0.0395524	C
16	1	2.High	2.Large	1.Small	1.Low	1.Small	A	185.47	184.635	191.124	197.153		-0.835126	6.48856	A	-0.00450275	0.0351426	C
17	2	2.High	2.Large	1.Small	1.Low	1.Small	A	185.354	186.726	197.94	202.324		1.3717	11.2143	A	0.00740043	0.0600575	C
18	3	2.High	2.Large	1.Small	1.Low	1.Small	B	185.486	190.935	193.443	204.651		5.44828	2.5086	B	0.0293729	0.0131385	B
19	4	2.High	2.Large	1.Small	1.Low	1.Small	C	182.542	189.096	196.584	198.898		6.55384	7.4878	A	0.0359032	0.0395979	C
20	5	2.High	2.Large	1.Small	1.Low	1.Small	A	185.528	187.006	196.022	216.083		1.4781	9.01629	A	0.00796702	0.048214	C
21	1	2.High	1.Small	1.Small	2.High	2.Large	B	259.717	256.122	257.487	277.583		-3.59574	1.3655	B	-0.0138448	0.00533145	B
22	2	2.High	1.Small	1.Small	2.High	2.Large	B	254.553	260.44	263.834	275.781		5.88693	3.39399	B	0.0231266	0.0130318	B
23	3	2.High	1.Small	1.Small	2.High	2.Large	C	252.388	258.869	266.971	268.546		6.48145	8.10148	A	0.0256805	0.0312957	C
24	4	2.High	1.Small	1.Small	2.High	2.Large	B	243.942	263.852	267.599	269.177		19.9095	3.74721	B	0.0816155	0.0142019	B
25	5	2.High	1.Small	1.Small	2.High	2.Large	B	253.527	266.072	263.27	273.555		12.5449	-2.80183	B	0.0494816	-0.0105304	B
26	1	2.High	1.Small	1.Small	2.High	1.Small	A	289.174	279.866	285.404	288.44		-9.30757	5.53722	A	-0.0321868	0.0197852	B
27	2	2.High	1.Small	1.Small	2.High	1.Small	A	295.16	282.588	281.422	286.067		-12.5722	-1.16659	A	-0.0425945	-0.00412823	B
28	3	2.High	1.Small	1.Small	2.High	1.Small	A	287.895	284.137	279.404	295.427		-3.7586	-4.73217	B	-0.0130555	-0.0166546	B
29	4	2.High	1.Small	1.Small	2.High	1.Small	A	289.98	278.664	283.936	285.184		-11.316	5.27186	A	-0.0390235	0.0189183	B
30	5	2.High	1.Small	1.Small	2.High	1.Small	A	289.6	284.261	285.895	305.831		-5.33922	1.63446	A	-0.0184366	0.00574985	B
31	1	2.High	1.Small	1.Small	1.Low	2.Large	B	207.603	211.746	214.058	219.331		4.14259	2.3119	B	0.0199544	0.0109183	B
32	2	2.High	1.Small	1.Small	1.Low	2.Large	B	204.386	216.483	216.672	221.719		12.0974	0.188329	B	0.0591891	0.000869948	B
33	3	2.High	1.Small	1.Small	1.Low	2.Large	B	201.263	214.105	218.709	229.024		12.8425	4.60364	B	0.0638095	0.0215018	B
34	4	2.High	1.Small	1.Small	1.Low	2.Large	B	200.525	217.563	217.621	229.126		17.0379	0.0584506	B	0.0849666	0.00026866	B
35	5	2.High	1.Small	1.Small	1.Low	2.Large	B	202.146	213.753	216.29	227.276		11.6072	2.53645	B	0.05742	0.0118662	B
36	1	2.High	1.Small	1.Small	1.Low	1.Small	B	206.492	220.217	221.368	226.207		13.7253	1.15082	B	0.0664689	0.00522583	B
37	2	2.High	1.Small	1.Small	1.Low	1.Small	B	205.523	219.103	222.735	228.887		13.5799	3.63203	B	0.0660752	0.0165769	B
38	3	2.High	1.Small	1.Small	1.Low	1.Small	B	208.845	218.172	221.895	223.105		9.32707	3.72275	B	0.0446603	0.0170634	B
39	4	2.High	1.Small	1.Small	1.Low	1.Small	B	213.301	221.662	222.749	224.181		8.36119	1.08721	B	0.0391991	0.00490481	B
40	5	2.High	1.Small	1.Small	1.Low	1.Small	B	210.719	219.446	220.394	224.067		8.72667	0.94796	B	0.0414137	0.00431979	B
41	1	1.Low	2.Large	1.Small	2.High	2.Large	C	125.916	142.664	154.134	155.631		16.7475	11.4699	C	0.133005	0.0803979	C
42	2	1.Low	2.Large	1.Small	2.High	2.Large	B	119.118	144.878	142.358	162.647		25.7606	-2.52053	B	0.216261	-0.0173976	B
43	3	1.Low	2.Large	1.Small	2.High	2.Large	B	122.706	149.291	145.384	151.263		26.5852	-3.90736	B	0.216657	-0.0261727	B
44	4	1.Low	2.Large	1.Small	2.High	2.Large	C	124.205	142.443	149.05	157.905		18.2376	6.60746	C	0.146835	0.0463867	C
45	5	1.Low	2.Large	1.Small	2.High	2.Large	C	126.816	143.65	150.176	154.822		16.8342	6.52572	C	0.132745	0.0454279	C
46	1	1.Low	2.Large	1.Small	2.High	1.Small	B	127.375	150.96	148.687	155.539		23.585	-2.27276	B	0.185161	-0.0150553	B
47	2	1.Low	2.Large	1.Small	2.High	1.Small	B	119.649	151.627	153.624	151.488		31.9776	1.99656	B	0.267261	0.0131676	B
48	3	1.Low	2.Large	1.Small	2.High	1.Small	C	123.505	147.353	151.183	152.811		23.8479	3.83003	C	0.193093	0.0259923	C
49	4	1.Low	2.Large	1.Small	2.High	1.Small	B	127.063	149.334	152.006	151.111		22.2717	2.67118	B	0.175282	0.0178872	B
50	5	1.Low	2.Large	1.Small	2.High	1.Small	C	123.317	148.795	155.577	151.104		25.4777	6.78172	C	0.206603	0.0455777	C
51	1	1.Low	2.Large	1.Small	1.Low	2.Large	C	110.585	102.903	129.617	123.683		-7.68231	26.7145	C	-0.0694698	0.25961	C
52	2	1.Low	2.Large	1.Small	1.Low	2.Large	B	111.33	103.616	125.207	111.217		-7.7135	21.5906	C	-0.0692852	0.208371	C
53	3	1.Low	2.Large	1.Small	1.Low	2.Large	B	108.286	121.316	110.207	111.874		13.0297	-11.1086	B	0.120326	-0.0915677	B
54	4	1.Low	2.Large	1.Small	1.Low	2.Large	B	110.615	122.743	122.389	116.832		12.1277	-0.353529	B	0.109638	-0.00288024	B
55	5	1.Low	2.Large	1.Small	1.Low	2.Large	C	110.726	107.308	146.799	115.839		-3.41868	39.4914	C	-0.030875	0.36802	C
56	1	1.Low	2.Large	1.Small	1.Low	1.Small	B	112.116	118.914	118.097	121.323		6.79837	-0.816862	B	0.0606369	-0.00686934	B
57	2	1.Low	2.Large	1.Small	1.Low	1.Small	B	112.671	123.95	112.815	112.726		11.2789	-11.1342	B	0.100105	-0.0898281	B
58	3	1.Low	2.Large	1.Small	1.Low	1.Small	B	112.112	120.792	112.456	110.661		8.68017	-8.33551	B	0.0774242	-0.0690071	B
59	4	1.Low	2.Large	1.Small	1.Low	1.Small	B	110.259	120.112	111.253	110.149		9.85224	-8.85923	B	0.089355	-0.0737582	B
60	5	1.Low	2.Large	1.Small	1.Low	1.Small	B	108.575	118.115	114.066	110.384		9.54052	-4.04935	B	0.0878705	-0.034283	B
61	1	1.Low	1.Small	1.Small	2.High	2.Large	C	142.317	149.786	158.106	176.639		7.46925	8.32007	C	0.0524834	0.0555464	C
62	2	1.Low	1.Small	1.Small	2.High	2.Large	B	142.656	151.59	152.013	205.061		8.93418	0.422969	B	0.0626274	0.00279021	B
63	3	1.Low	1.Small	1.Small	2.High	2.Large	B	143.737	152.922	149.658	180.309		9.18473	-3.2644	B	0.0638994	-0.0213469	B
64	4	1.Low	1.Small	1.Small	2.High	2.Large	B	139.278	151.145	153.493	172.299		11.8672	2.34754	B	0.085205	0.0155317	B
65	5	1.Low	1.Small	1.Small	2.High	2.Large	C	140.256	148.376	156.183	176.416		8.12056	7.80626	C	0.0578983	0.0526112	C
66	1	1.Low	1.Small	1.Small	2.High	1.Small	C	145.558	161.953	166.492	166.275		16.3947	4.5389	C	0.112634	0.0280261	C
67	2	1.Low	1.Small	1.Small	2.High	1.Small	B	148.004	161.49	163.077	166.148		13.4859	1.58745	B	0.0911187	0.00983002	B
68	3	1.Low	1.Small	1.Small	2.High	1.Small	B	151.545	162.907	163.23	166.57		11.362	0.322594	B	0.0749745	0.00198023	B
69	4	1.Low	1.Small	1.Small	2.High	1.Small	B	151.456	164.238	163.112	163.599		12.7821	-1.1256	B	0.0843948	-0.00685349	B
70	5	1.Low	1.Small	1.Small	2.High	1.Small	B	150.021	165.564	163.002	163.547		15.5427	-2.56161	B	0.103603	-0.015472	B
71	1	1.Low	1.Small	1.Small	1.Low	2.Large	A	130.651	114.077	130.728	115.08		-16.5745	16.6516	C	-0.126861	0.145969	C
72	2	1.Low	1.Small	1.Small	1.Low	2.Large	B	131.972	126.103	113.326	114.467		-5.8684	-12.777	B	-0.0444671	-0.101322	B
73	3	1.Low	1.Small	1.Small	1.Low	2.Large	A	132.725	114.336	127.638	113.052		-18.3895	13.3026	A	-0.138553	0.116346	C
74	4	1.Low	1.Small	1.Small	1.Low	2.Large	A	135.407	116.391	123.355	119.655		-19.0161	6.9645	A	-0.140436	0.0598371	C
75	5	1.Low	1.Small	1.Small	1.Low	2.Large	B	133.098	128.458	124.714	114.391		-4.63962	-3.74429	A	-0.0348587	-0.0291478	B
76	1	1.Low	1.Small	1.Small	1.Low	1.Small	A	134.24	116.346	118.311	117.02		-17.8934	1.96419	A	-0.133294	0.0168823	B
77	2	1.Low	1.Small	1.Small	1.Low	1.Small	A	133.44	121.556	121.994	116.201		-11.8845	0.437943	A	-0.0890622	0.00360281	B
78	3	1.Low	1.Small	1.Small	1.Low	1.Small	A	132.292	118.652	116.668	124.095		-13.6399	-1.98359	A	-0.103105	-0.0167177	B
79	4	1.Low	1.Small	1.Small	1.Low	1.Small	A	131.613	122.208	116.999	126.459		-9.40473	-5.2095	A	-0.0714575	-0.0426281	B
80	5	1.Low	1.Small	1.Small	1.Low	1.Small	A	132.054	117.934	124.136	125.012		-14.1206	6.2023	A	-0.10693	0.0525914	C
81	1	2.High	2.Large	2.Large	2.High	2.Large	C	199.084	217.099	223.192	253.234		18.0148	6.0933	C	0.0904884	0.0280669	C
82	2	2.High	2.Large	2.Large	2.High	2.Large	B	208.353	230.061	231.492	232.766		21.7088	1.43028	B	0.104193	0.00621697	B
83	3	2.High	2.Large	2.Large	2.High	2.Large	C	199.187	229.293	235.248	236.966		30.1056	5.95485	C	0.151142	0.0259705	C
84	4	2.High	2.Large	2.Large	2.High	2.Large	C	205.661	225.87	238.642	246.9		20.2093	12.7722	C	0.0982652	0.0565469	C
85	5	2.High	2.Large	2.Large	2.High	2.Large	C	205.744	220.984	227.485	231.575		15.2399	6.50067	C	0.0740723	0.0294169	C
86	1	2.High	2.Large	2.Large	2.High	1.Small	B	206.746	235.348	234.162	236.347		28.6028	-1.18685	B	0.138348	-0.00504293	B
87	2	2.High	2.Large	2.Large	2.High	1.Small	B	222.928	230.276	231.841	234.482		7.34829	1.56511	B	0.0329626	0.00679666	B
88	3	2.High	2.Large	2.Large	2.High	1.Small	B	210.979	236.762	234.262	238.967		25.783	-2.49948	B	0.122207	-0.0105569	B
89	4	2.High	2.Large	2.Large	2.High	1.Small	B	223.998	235.403	234.848	243.456		11.4043	-0.554379	B	0.0509123	-0.00235503	B
90	5	2.High	2.Large	2.Large	2.High	1.Small	C	209.576	231.803	238.514	233.708		22.2268	6.71109	C	0.106056	0.0289517	C
91	1	2.High	2.Large	2.Large	1.Low	2.Large	C	163.84	177.442	185.594	197.36		13.6013	8.15242	C	0.0830157	0.0459442	C
92	2	2.High	2.Large	2.Large	1.Low	2.Large	B	168.32	176.919	178.162	182.462		8.59955	1.24265	B	0.0510906	0.00702382	B
93	3	2.High	2.Large	2.Large	1.Low	2.Large	B	164.069	179.941	180.904	181.236		15.8724	0.962392	B	0.0967421	0.00534836	B
94	4	2.High	2.Large	2.Large	1.Low	2.Large	B	162.729	175.974	175.002	188.358		13.2453	-0.972802	B	0.0813951	-0.00552809	B
95	5	2.High	2.Large	2.Large	1.Low	2.Large	B	162.464	180.26	183.485	183.334		17.7957	3.22509	B	0.109536	0.0178913	B
96	1	2.High	2.Large	2.Large	1.Low	1.Small	B	169.254	177.089	180.942	184.559		7.83504	3.85324	B	0.0462916	0.0217588	B
97	2	2.High	2.Large	2.Large	1.Low	1.Small	B	166.709	176.345	179.767	196.234		9.63602	3.42158	B	0.0578013	0.0194027	B
98	3	2.High	2.Large	2.Large	1.Low	1.Small	B	162.057	181.263	182.998	180.151		19.2061	1.73465	B	0.118515	0.00956977	B
99	4	2.High	2.Large	2.Large	1.Low	1.Small	B	167.536	183.598	181.181	189.044		16.0621	-2.41709	B	0.0958724	-0.0131651	B
100	5	2.High	2.Large	2.Large	1.Low	1.Small	B	166.283	178.958	182.649	184.285		12.6747	3.69149	B	0.0762239	0.0206277	B
101	1	2.High	1.Small	2.Large	2.High	2.Large	A	231.356	226.681	226.585	240.657		-4.67553	-0.0953175	A	-0.0202092	-0.000420492	B
102	2	2.High	1.Small	2.Large	2.High	2.Large	B	231.143	243.454	241.063	235.318		12.3102	-2.39024	B	0.053258	-0.00981805	B
103	3	2.High	1.Small	2.Large	2.High	2.Large	B	229.066	237.513	232.414	238.925		8.44728	-5.09868	B	0.0368771	-0.0214669	B
104	4	2.High	1.Small	2.Large	2.High	2.Large	A	226.449	230.546	232.326	262.664		4.09713	1.77981	A	0.0180929	0.00771998	B
105	5	2.High	1.Small	2.Large	2.High	2.Large	B	226.738	237.754	234.436	235.811		11.0161	-3.31789	B	0.0485853	-0.0139551	B
106	1	2.High	1.Small	2.Large	2.High	1.Small	A	255.214	245.663	243.604	259.722		-9.55167	-2.05837	A	-0.0374261	-0.00837886	B
107	2	2.High	1.Small	2.Large	2.High	1.Small	A	253.774	242.91	247.667	249.85		-10.864	4.75738	A	-0.0428098	0.019585	B
108	3	2.High	1.Small	2.Large	2.High	1.Small	A	261.252	250.874	244.462	261.312		-10.3778	-6.41136	A	-0.0397235	-0.0255561	B
109	4	2.High	1.Small	2.Large	2.High	1.Small	A	240.596	243.945	246.777	244.85		3.34823	2.83242	A	0.0139164	0.0116109	B
110	5	2.High	1.Small	2.Large	2.High	1.Small	A	251.804	242.601	243.243	241.45		-9.20315	0.642175	A	-0.0365488	0.00264704	B
111	1	2.High	1.Small	2.Large	1.Low	2.Large	A	182.725	185.749	194.279	190.999		3.02436	8.52993	A	0.0165514	0.0459218	C
112	2	2.High	1.Small	2.Large	1.Low	2.Large	B	181.828	187.712	189.514	190.108		5.88451	1.80126	B	0.0323631	0.00959586	B
113	3	2.High	1.Small	2.Large	1.Low	2.Large	B	174.73	186.815	189.092	199.248		12.0855	2.27655	B	0.069167	0.0121861	B
114	4	2.High	1.Small	2.Large	1.Low	2.Large	B	180.43	188.348	190.343	191.329		7.91734	1.99513	B	0.0438803	0.0105928	B
115	5	2.High	1.Small	2.Large	1.Low	2.Large	B	180.154	191.269	192.551	202.911		11.1144	1.28203	B	0.0616938	0.00670275	B
116	1	2.High	1.Small	2.Large	1.Low	1.Small	B	183.106	189.618	193.787	197.003		6.5115	4.16909	B	0.0355613	0.0219868	B
117	2	2.High	1.Small	2.Large	1.Low	1.Small	C	180.792	189.363	195.178	203.292		8.57092	5.81478	C	0.0474075	0.030707	C
118	3	2.High	1.Small	2.Large	1.Low	1.Small	C	183.625	190.125	198.729	191.546		6.50003	8.60453	C	0.0353985	0.0452573	C
119	4	2.High	1.Small	2.Large	1.Low	1.Small	B	172.597	189.412	193.593	192.002		16.8146	4.18142	B	0.0974214	0.0220759	B
120	5	2.High	1.Small	2.Large	1.Low	1.Small	B	177.515	190.459	190.353	215.436		12.9436	-0.105715	B	0.0729157	-0.000555056	B
121	1	1.Low	2.Large	2.Large	2.High	2.Large	B	117.332	139.118	140.888	137.218		21.7861	1.77018	B	0.185679	0.0127243	B
122	2	1.Low	2.Large	2.Large	2.High	2.Large	B	113.641	138.462	136.364	137.402		24.8201	-2.09712	B	0.218407	-0.0151459	B
123	3	1.Low	2.Large	2.Large	2.High	2.Large	C	115.626	133.693	140.37	139.575		18.067	6.6768	C	0.156254	0.0499414	C
124	4	1.Low	2.Large	2.Large	2.High	2.Large	B	116.325	135.54	136.049	137.822		19.2146	0.508987	B	0.16518	0.00375526	B
125	5	1.Low	2.Large	2.Large	2.High	2.Large	C	114.755	131.391	136.749	137.586		16.636	5.35814	C	0.14497	0.0407802	C
126	1	1.Low	2.Large	2.Large	2.High	1.Small	C	122.17	134.629	145.061	148.711		12.4584	10.4326	C	0.101975	0.0774916	C
127	2	1.Low	2.Large	2.Large	2.High	1.Small	B	115.882	139.138	139.722	141.504		23.2564	0.58397	B	0.200691	0.00419705	B
128	3	1.Low	2.Large	2.Large	2.High	1.Small	C	117.264	133.567	142.459	142.824		16.3025	8.89227	C	0.139024	0.0665754	C
129	4	1.Low	2.Large	2.Large	2.High	1.Small	B	122.126	137.619	137.695	144.914		15.4932	0.0756433	B	0.126862	0.000549656	B
130	5	1.Low	2.Large	2.Large	2.High	1.Small	B	122.483	140.212	140.055	140.156		17.729	-0.156473	B	0.144747	-0.00111597	B
131	1	1.Low	2.Large	2.Large	1.Low	2.Large	A	102.416	99.0296	112.86	133.158		-3.38613	13.8301	C	-0.0330626	0.139656	C
132	2	1.Low	2.Large	2.Large	1.Low	2.Large	A	103.674	102.777	111.693	111.584		-0.897184	8.91563	C	-0.00865388	0.0867474	C
133	3	1.Low	2.Large	2.Large	1.Low	2.Large	A	97.8415	101.427	114.207	116.997		3.58578	12.7794	C	0.0366489	0.125996	C
134	4	1.Low	2.Large	2.Large	1.Low	2.Large	A	101.467	103.588	109.339	120.518		2.12101	5.7513	C	0.0209035	0.0555212	C
135	5	1.Low	2.Large	2.Large	1.Low	2.Large	A	107.357	100.223	103.994	115.084		-7.13473	3.77163	A	-0.0664577	0.0376325	C
136	1	1.Low	2.Large	2.Large	1.Low	1.Small	B	101.692	114.5	113.415	102.262		12.8076	-1.08466	B	0.125945	-0.00947297	B
137	2	1.Low	2.Large	2.Large	1.Low	1.Small	B	102.996	100.311	111.075	103.877		-2.68514	10.7634	C	-0.0260702	0.1073	C
138	3	1.Low	2.Large	2.Large	1.Low	1.Small	C	102.837	107.383	110.465	100.596		4.5463	3.0822	C	0.0442089	0.0287028	C
139	4	1.Low	2.Large	2.Large	1.Low	1.Small	C	104.874	105.723	114.881	100.156		0.848849	9.15865	C	0.008094	0.0866289	C
140	5	1.Low	2.Large	2.Large	1.Low	1.Small	C	103.77	114.919	125.428	100.16		11.1489	10.5089	C	0.107439	0.0914465	C
141	1	1.Low	1.Small	2.Large	2.High	2.Large	B	124.639	143.884	141.062	145.574		19.2455	-2.82202	B	0.15441	-0.0196131	B
142	2	1.Low	1.Small	2.Large	2.High	2.Large	C	124.985	138.997	143.189	140.387		14.0122	4.19263	C	0.112112	0.0301635	C
143	3	1.Low	1.Small	2.Large	2.High	2.Large	B	124.133	143.509	142.679	142.448		19.3759	-0.829815	B	0.15609	-0.00578233	B
144	4	1.Low	1.Small	2.Large	2.High	2.Large	C	127.333	141.991	145.97	141.336		14.6586	3.97908	C	0.11512	0.0280234	C
145	5	1.Low	1.Small	2.Large	2.High	2.Large	B	122.428	142.568	141.457	142.059		20.14	-1.11097	B	0.164505	-0.00779252	B
146	1	1.Low	1.Small	2.Large	2.High	1.Small	C	133.771	143.143	148.232	149.533		9.37179	5.08849	C	0.0700583	0.0355483	C
147	2	1.Low	1.Small	2.Large	2.High	1.Small	A	135.619	137.687	145.865	145.335		2.06836	8.17806	C	0.0152513	0.059396	C
148	3	1.Low	1.Small	2.Large	2.High	1.Small	C	131.233	143.538	147.169	145.096		12.3059	3.6301	C	0.0937717	0.0252901	C
149	4	1.Low	1.Small	2.Large	2.High	1.Small	B	135.532	141.697	141.942	145.247		6.16485	0.245014	B	0.0454863	0.00172914	B
150	5	1.Low	1.Small	2.Large	2.High	1.Small	C	132.483	140.917	144.779	147.969		8.43395	3.86199	C	0.0636608	0.0274062	C
151	1	1.Low	1.Small	2.Large	1.Low	2.Large	A	115.326	108.934	110.984	113.495		-6.392	2.04947	A	-0.0554254	0.0188139	B
152	2	1.Low	1.Small	2.Large	1.Low	2.Large	A	114.379	109.218	111.436	111.957		-5.161	2.21803	A	-0.0451221	0.0203084	B
153	3	1.Low	1.Small	2.Large	1.Low	2.Large	A	115.539	110.746	113.108	113.892		-4.79229	2.36141	A	-0.0414777	0.0213226	B
154	4	1.Low	1.Small	2.Large	1.Low	2.Large	A	119.361	111.031	113.11	110.766		-8.33059	2.07963	A	-0.0697932	0.0187302	B
155	5	1.Low	1.Small	2.Large	1.Low	2.Large	A	117.672	109.674	111.316	112.087		-7.99829	1.64179	A	-0.067971	0.0149697	B
156	1	1.Low	1.Small	2.Large	1.Low	1.Small	A	116.354	108.61	115.988	108.846		-7.74368	7.37806	A	-0.0665528	0.0679314	C
157	2	1.Low	1.Small	2.Large	1.Low	1.Small	A	115.35	108.21	107.301	118.002		-7.14023	-0.909167	A	-0.0619003	-0.00840185	B
158	3	1.Low	1.Small	2.Large	1.Low	1.Small	A	115.189	109.658	110.293	105.152		-5.5307	0.634478	A	-0.0480141	0.00578595	B
159	4	1.Low	1.Small	2.Large	1.Low	1.Small	A	116.147	105.839	109.374	110.854		-10.3088	3.53513	A	-0.088756	0.0334012	C
160	5	1.Low	1.Small	2.Large	1.Low	1.Small	A	115.785	101.36	104.167	100.923		-14.4254	2.80781	A	-0.124587	0.0277014	C

## Sheet: Sheet12
Number	Replication	Mean	Variance	Lambda Variance	Mean_oc	Var_oc	Performance category	2PTs	3PTs	Two-optional 3PTs	Three-optional 3PTs		2PTs	3PTs	Performance category	2PTs	3PTs				Category
1	1	2.High	2.Large	1.Small	2.High	2.Large	B	805	848	794	834		43	-54	B	0.0534161	-0.0636792	B			A = using 2PT is enough
2	2	2.High	2.Large	1.Small	2.High	2.Large	A	866	755	743	920		-111	-12	A	-0.128176	-0.015894	B			B = using 3PT is enough
3	3	2.High	2.Large	1.Small	2.High	2.Large	B	884	835	787	774		-49	-48	A	-0.0554299	-0.057485	B			C = We need to used more than 2PT and 3PT
4	4	2.High	2.Large	1.Small	2.High	2.Large	B	760	806	805	921		46	-1	B	0.0605263	-0.00124069	B
5	5	2.High	2.Large	1.Small	2.High	2.Large	C	743	765	802	961		22	37	C	0.0296097	0.048366	C			I use cutoff point at 2%
6	1	2.High	2.Large	1.Small	2.High	1.Small	C	859	805	874	936		-54	69	C	-0.0628638	0.0857143	C
7	2	2.High	2.Large	1.Small	2.High	1.Small	A	913	835	854	873		-78	19	A	-0.0854326	0.0227545	B
8	3	2.High	2.Large	1.Small	2.High	1.Small	C	833	802	847	976		-31	45	C	-0.0372149	0.0561097	C
9	4	2.High	2.Large	1.Small	2.High	1.Small	A	891	854	821	994		-37	-33	A	-0.0415264	-0.0386417	B
10	5	2.High	2.Large	1.Small	2.High	1.Small	A	881	822	858	823		-59	36	A	-0.0669694	0.0437956	C
11	1	2.High	2.Large	1.Small	1.Low	2.Large	A	873	773	773	812		-100	0	A	-0.114548	0	B
12	2	2.High	2.Large	1.Small	1.Low	2.Large	A	859	854	839	721		-5	-15	A	-0.00582072	-0.0175644	B
13	3	2.High	2.Large	1.Small	1.Low	2.Large	A	839	789	828	836		-50	39	A	-0.0595948	0.0494297	C
14	4	2.High	2.Large	1.Small	1.Low	2.Large	A	876	837	771	840		-39	-66	A	-0.0445205	-0.078853	B
15	5	2.High	2.Large	1.Small	1.Low	2.Large	A	824	769	788	740		-55	19	A	-0.0667476	0.0247074	B
16	1	2.High	2.Large	1.Small	1.Low	1.Small	A	865	789	819	827		-76	30	A	-0.0878613	0.0380228	C
17	2	2.High	2.Large	1.Small	1.Low	1.Small	A	883	771	817	843		-112	46	A	-0.12684	0.0596628	C
18	3	2.High	2.Large	1.Small	1.Low	1.Small	A	904	767	850	806		-137	83	A	-0.151549	0.108214	C
19	4	2.High	2.Large	1.Small	1.Low	1.Small	A	857	812	855	762		-45	43	A	-0.0525088	0.0529557	C
20	5	2.High	2.Large	1.Small	1.Low	1.Small	A	865	833	838	904		-32	5	A	-0.0369942	0.0060024	B
21	1	2.High	1.Small	1.Small	2.High	2.Large	B	873	881	872	803		8	-9	A	0.0091638	-0.0102157	B
22	2	2.High	1.Small	1.Small	2.High	2.Large	C	855	817	888	938		-38	71	C	-0.0444444	0.0869033	C
23	3	2.High	1.Small	1.Small	2.High	2.Large	C	873	862	879	918		-11	17	A	-0.0126002	0.0197216	B
24	4	2.High	1.Small	1.Small	2.High	2.Large	C	820	855	938	763		35	83	C	0.0426829	0.097076	C
25	5	2.High	1.Small	1.Small	2.High	2.Large	C	766	845	875	896		79	30	C	0.103133	0.035503	C
26	1	2.High	1.Small	1.Small	2.High	1.Small	C	836	903	922	991		67	19	B	0.0801435	0.021041	B
27	2	2.High	1.Small	1.Small	2.High	1.Small	B	885	919	919	919		34	0	B	0.0384181	0	B
28	3	2.High	1.Small	1.Small	2.High	1.Small	B	882	904	887	869		22	-17	B	0.0249433	-0.0188053	B
29	4	2.High	1.Small	1.Small	2.High	1.Small	A	922	907	922	918		-15	15	A	-0.016269	0.016538	B
30	5	2.High	1.Small	1.Small	2.High	1.Small	A	901	937	900	844		36	-37	B	0.0399556	-0.0394877	B
31	1	2.High	1.Small	1.Small	1.Low	2.Large	A	890	867	891	955		-23	24	A	-0.0258427	0.0276817	C
32	2	2.High	1.Small	1.Small	1.Low	2.Large	B	849	877	895	757		28	18	B	0.03298	0.0205245	B
33	3	2.High	1.Small	1.Small	1.Low	2.Large	B	918	875	900	879		-43	25	A	-0.046841	0.0285714	C
34	4	2.High	1.Small	1.Small	1.Low	2.Large	B	825	874	886	934		49	12	B	0.0593939	0.01373	B
35	5	2.High	1.Small	1.Small	1.Low	2.Large	B	840	867	921	919		27	54	C	0.0321429	0.0622837	C
36	1	2.High	1.Small	1.Small	1.Low	1.Small	C	840	881	910	943		41	29	C	0.0488095	0.0329171	C
37	2	2.High	1.Small	1.Small	1.Low	1.Small	B	858	926	887	814		68	-39	B	0.0792541	-0.0421166	B
38	3	2.High	1.Small	1.Small	1.Low	1.Small	A	901	879	910	886		-22	31	A	-0.0244173	0.0352673	C
39	4	2.High	1.Small	1.Small	1.Low	1.Small	B	878	925	890	884		47	-35	B	0.0535308	-0.0378378	B
40	5	2.High	1.Small	1.Small	1.Low	1.Small	A	881	893	910	980		12	17	A	0.0136209	0.019037	B
41	1	1.Low	2.Large	1.Small	2.High	2.Large	B	756	846	838	837		90	-8	B	0.119048	-0.00945626	B
42	2	1.Low	2.Large	1.Small	2.High	2.Large	A	741	717	742	834		-24	25	A	-0.0323887	0.0348675	C
43	3	1.Low	2.Large	1.Small	2.High	2.Large	B	787	812	777	936		25	-35	B	0.0317662	-0.0431034	B
44	4	1.Low	2.Large	1.Small	2.High	2.Large	C	768	707	832	850		-61	125	C	-0.0794271	0.176803	C
45	5	1.Low	2.Large	1.Small	2.High	2.Large	B	794	817	757	865		23	-60	B	0.0289673	-0.0734394	B
46	1	1.Low	2.Large	1.Small	2.High	1.Small	B	684	823	830	780		139	7	B	0.203216	0.00850547	B
47	2	1.Low	2.Large	1.Small	2.High	1.Small	B	630	857	816	775		227	-41	B	0.360317	-0.0478413	B
48	3	1.Low	2.Large	1.Small	2.High	1.Small	B	838	844	866	724		6	22	C	0.0071599	0.0260664	C
49	4	1.Low	2.Large	1.Small	2.High	1.Small	B	751	885	836	795		134	-49	B	0.178429	-0.0553672	B
50	5	1.Low	2.Large	1.Small	2.High	1.Small	C	675	816	858	827		141	42	B	0.208889	0.0514706	C
51	1	1.Low	2.Large	1.Small	1.Low	2.Large	C	733	671	850	839		-62	179	C	-0.0845839	0.266766	C
52	2	1.Low	2.Large	1.Small	1.Low	2.Large	C	713	669	815	775		-44	146	C	-0.0617111	0.218236	C
53	3	1.Low	2.Large	1.Small	1.Low	2.Large	B	744	789	795	752		45	6	B	0.0604839	0.00760456	B
54	4	1.Low	2.Large	1.Small	1.Low	2.Large	C	730	859	916	739		129	57	C	0.176712	0.0663562	C
55	5	1.Low	2.Large	1.Small	1.Low	2.Large	B	787	796	811	858		9	15	B	0.0114358	0.0188442	B
56	1	1.Low	2.Large	1.Small	1.Low	1.Small	A	775	727	797	733		-48	70	C	-0.0619355	0.0962861	C
57	2	1.Low	2.Large	1.Small	1.Low	1.Small	C	784	760	833	775		-24	73	C	-0.0306122	0.0960526	C
58	3	1.Low	2.Large	1.Small	1.Low	1.Small	B	745	761	771	757		16	10	A	0.0214765	0.0131406	B
59	4	1.Low	2.Large	1.Small	1.Low	1.Small	B	744	858	755	775		114	-103	B	0.153226	-0.120047	B
60	5	1.Low	2.Large	1.Small	1.Low	1.Small	B	775	812	751	723		37	-61	B	0.0477419	-0.0751232	B
61	1	1.Low	1.Small	1.Small	2.High	2.Large	A	891	854	864	905		-37	10	A	-0.0415264	0.0117096	B
62	2	1.Low	1.Small	1.Small	2.High	2.Large	A	865	859	882	940		-6	23	A	-0.00693642	0.0267753	C
63	3	1.Low	1.Small	1.Small	2.High	2.Large	A	858	803	771	843		-55	-32	A	-0.0641026	-0.0398506	B
64	4	1.Low	1.Small	1.Small	2.High	2.Large	B	848	897	857	665		49	-40	B	0.057783	-0.0445931	B
65	5	1.Low	1.Small	1.Small	2.High	2.Large	A	899	835	867	756		-64	32	A	-0.0711902	0.0383234	C
66	1	1.Low	1.Small	1.Small	2.High	1.Small	B	906	901	888	921		-5	-13	A	-0.00551876	-0.0144284	B
67	2	1.Low	1.Small	1.Small	2.High	1.Small	B	824	897	886	864		73	-11	B	0.0885922	-0.0122631	B
68	3	1.Low	1.Small	1.Small	2.High	1.Small	A	856	845	896	974		-11	51	A	-0.0128505	0.060355	C
69	4	1.Low	1.Small	1.Small	2.High	1.Small	B	858	883	863	940		25	-20	B	0.0291375	-0.0226501	B
70	5	1.Low	1.Small	1.Small	2.High	1.Small	C	889	870	919	914		-19	49	C	-0.0213723	0.0563218	C
71	1	1.Low	1.Small	1.Small	1.Low	2.Large	C	862	818	890	877		-44	72	C	-0.0510441	0.0880196	C
72	2	1.Low	1.Small	1.Small	1.Low	2.Large	B	845	902	809	828		57	-93	B	0.0674556	-0.103104	B
73	3	1.Low	1.Small	1.Small	1.Low	2.Large	C	858	808	884	799		-50	76	C	-0.0582751	0.0940594	C
74	4	1.Low	1.Small	1.Small	1.Low	2.Large	A	879	824	870	906		-55	46	A	-0.0625711	0.0558252	C
75	5	1.Low	1.Small	1.Small	1.Low	2.Large	A	905	828	878	868		-77	50	A	-0.0850829	0.0603865	C
76	1	1.Low	1.Small	1.Small	1.Low	1.Small	A	915	867	866	811		-48	-1	A	-0.052459	-0.0011534	B
77	2	1.Low	1.Small	1.Small	1.Low	1.Small	B	890	921	878	794		31	-43	B	0.0348315	-0.0466884	B
78	3	1.Low	1.Small	1.Small	1.Low	1.Small	B	893	902	831	850		9	-71	B	0.0100784	-0.078714	B
79	4	1.Low	1.Small	1.Small	1.Low	1.Small	B	871	946	845	860		75	-101	B	0.0861079	-0.106765	B
80	5	1.Low	1.Small	1.Small	1.Low	1.Small	B	870	895	860	884		25	-35	B	0.0287356	-0.0391061	B
81	1	2.High	2.Large	2.Large	2.High	2.Large	C	778	713	775	918		-65	62	C	-0.0835476	0.0869565	C
82	2	2.High	2.Large	2.Large	2.High	2.Large	B	804	794	742	597		-10	-52	A	-0.0124378	-0.0654912	B
83	3	2.High	2.Large	2.Large	2.High	2.Large	B	893	830	757	907		-63	-73	A	-0.0705487	-0.0879518	B
84	4	2.High	2.Large	2.Large	2.High	2.Large	C	842	723	754	671		-119	31	A	-0.14133	0.0428769	C
85	5	2.High	2.Large	2.Large	2.High	2.Large	A	771	728	725	724		-43	-3	A	-0.0557717	-0.00412088	B
86	1	2.High	2.Large	2.Large	2.High	1.Small	B	745	783	779	719		38	-4	B	0.0510067	-0.00510856	B
87	2	2.High	2.Large	2.Large	2.High	1.Small	A	747	746	737	777		-1	-9	A	-0.00133869	-0.0120643	B
88	3	2.High	2.Large	2.Large	2.High	1.Small	C	826	796	855	949		-30	59	C	-0.0363196	0.0741206	C
89	4	2.High	2.Large	2.Large	2.High	1.Small	B	816	760	769	756		-56	9	A	-0.0686275	0.0118421	B
90	5	2.High	2.Large	2.Large	2.High	1.Small	C	854	796	831	834		-58	35	A	-0.0679157	0.0439698	C
91	1	2.High	2.Large	2.Large	1.Low	2.Large	C	812	755	775	910		-57	20	A	-0.070197	0.0264901	C
92	2	2.High	2.Large	2.Large	1.Low	2.Large	A	772	716	768	769		-56	52	A	-0.0725389	0.0726257	C
93	3	2.High	2.Large	2.Large	1.Low	2.Large	C	708	712	792	713		4	80	C	0.00564972	0.11236	C
94	4	2.High	2.Large	2.Large	1.Low	2.Large	B	817	821	749	999		4	-72	A	0.00489596	-0.0876979	B
95	5	2.High	2.Large	2.Large	1.Low	2.Large	A	836	696	734	727		-140	38	A	-0.167464	0.0545977	C
96	1	2.High	2.Large	2.Large	1.Low	1.Small	B	802	757	760	769		-45	3	A	-0.0561097	0.00396301	B
97	2	2.High	2.Large	2.Large	1.Low	1.Small	C	827	708	764	850		-119	56	A	-0.143894	0.079096	C
98	3	2.High	2.Large	2.Large	1.Low	1.Small	B	748	767	772	713		19	5	B	0.0254011	0.0065189	B
99	4	2.High	2.Large	2.Large	1.Low	1.Small	A	803	769	721	883		-34	-48	A	-0.0423412	-0.0624187	B
100	5	2.High	2.Large	2.Large	1.Low	1.Small	B	717	776	765	827		59	-11	B	0.0822873	-0.0141753	B
101	1	2.High	1.Small	2.Large	2.High	2.Large	B	783	842	827	737		59	-15	B	0.0753512	-0.0178147	B
102	2	2.High	1.Small	2.Large	2.High	2.Large	B	767	804	821	782		37	17	B	0.0482399	0.0211443	B
103	3	2.High	1.Small	2.Large	2.High	2.Large	B	850	761	752	749		-89	-9	A	-0.104706	-0.0118265	B
104	4	2.High	1.Small	2.Large	2.High	2.Large	B	826	835	747	921		9	-88	B	0.0108959	-0.105389	B
105	5	2.High	1.Small	2.Large	2.High	2.Large	C	768	752	812	858		-16	60	C	-0.0208333	0.0797872	C
106	1	2.High	1.Small	2.Large	2.High	1.Small	C	824	799	839	961		-25	40	C	-0.0303398	0.0500626	C
107	2	2.High	1.Small	2.Large	2.High	1.Small	B	804	824	808	724		20	-16	A	0.0248756	-0.0194175	B
108	3	2.High	1.Small	2.Large	2.High	1.Small	B	839	840	808	977		1	-32	A	0.0011919	-0.0380952	B
109	4	2.High	1.Small	2.Large	2.High	1.Small	B	811	822	778	878		11	-44	A	0.0135635	-0.053528	B
110	5	2.High	1.Small	2.Large	2.High	1.Small	C	822	800	820	778		-22	20	A	-0.026764	0.025	C
111	1	2.High	1.Small	2.Large	1.Low	2.Large	A	824	772	832	877		-52	60	C	-0.0631068	0.0777202	C
112	2	2.High	1.Small	2.Large	1.Low	2.Large	B	806	841	777	782		35	-64	B	0.0434243	-0.0760999	B
113	3	2.High	1.Small	2.Large	1.Low	2.Large	B	676	829	778	928		153	-51	B	0.226331	-0.0615199	B
114	4	2.High	1.Small	2.Large	1.Low	2.Large	C	728	733	769	873		5	36	C	0.00686813	0.0491132	C
115	5	2.High	1.Small	2.Large	1.Low	2.Large	B	790	811	774	796		21	-37	B	0.0265823	-0.0456227	B
116	1	2.High	1.Small	2.Large	1.Low	1.Small	A	802	773	797	798		-29	24	A	-0.0361596	0.0310479	C
117	2	2.High	1.Small	2.Large	1.Low	1.Small	A	738	732	781	956		-6	49	C	-0.00813008	0.0669399	C
118	3	2.High	1.Small	2.Large	1.Low	1.Small	A	829	801	824	819		-28	23	A	-0.0337756	0.0287141	C
119	4	2.High	1.Small	2.Large	1.Low	1.Small	B	721	801	749	731		80	-52	B	0.110957	-0.0649189	B
120	5	2.High	1.Small	2.Large	1.Low	1.Small	A	817	785	786	905		-32	1	A	-0.0391677	0.00127389	B
121	1	1.Low	2.Large	2.Large	2.High	2.Large	C	690	706	775	695		16	69	C	0.0231884	0.0977337	C
122	2	1.Low	2.Large	2.Large	2.High	2.Large	C	701	732	751	865		31	19	C	0.0442225	0.0259563	C
123	3	1.Low	2.Large	2.Large	2.High	2.Large	B	748	774	713	585		26	-61	C	0.0347594	-0.0788114	C
124	4	1.Low	2.Large	2.Large	2.High	2.Large	C	733	643	790	725		-90	147	C	-0.122783	0.228616	C
125	5	1.Low	2.Large	2.Large	2.High	2.Large	C	759	699	758	785		-60	59	A	-0.0790514	0.0844063	C
126	1	1.Low	2.Large	2.Large	2.High	1.Small	C	656	660	763	696		4	103	C	0.00609756	0.156061	C
127	2	1.Low	2.Large	2.Large	2.High	1.Small	B	706	748	735	748		42	-13	B	0.0594901	-0.0173797	B
128	3	1.Low	2.Large	2.Large	2.High	1.Small	B	657	787	794	773		130	7	B	0.197869	0.00889454	B
129	4	1.Low	2.Large	2.Large	2.High	1.Small	B	722	794	733	834		72	-61	B	0.099723	-0.0768262	B
130	5	1.Low	2.Large	2.Large	2.High	1.Small	B	678	792	745	799		114	-47	B	0.168142	-0.0593434	B
131	1	1.Low	2.Large	2.Large	1.Low	2.Large	B	723	750	630	794		27	-120	B	0.0373444	-0.16	B
132	2	1.Low	2.Large	2.Large	1.Low	2.Large	B	696	745	614	837		49	-131	B	0.0704023	-0.175839	B
133	3	1.Low	2.Large	2.Large	1.Low	2.Large	B	700	766	736	720		66	-30	B	0.0942857	-0.0391645	B
134	4	1.Low	2.Large	2.Large	1.Low	2.Large	A	695	645	725	775		-50	80	C	-0.0719424	0.124031	C
135	5	1.Low	2.Large	2.Large	1.Low	2.Large	C	707	726	746	735		19	20	A	0.0268741	0.0275482	C
136	1	1.Low	2.Large	2.Large	1.Low	1.Small	A	717	668	662	681		-49	-6	A	-0.0683403	-0.00898204	B
137	2	1.Low	2.Large	2.Large	1.Low	1.Small	A	689	541	606	750		-148	65	A	-0.214804	0.120148	C
138	3	1.Low	2.Large	2.Large	1.Low	1.Small	B	682	717	715	708		35	-2	B	0.0513196	-0.0027894	B
139	4	1.Low	2.Large	2.Large	1.Low	1.Small	C	671	642	769	602		-29	127	C	-0.0432191	0.197819	C
140	5	1.Low	2.Large	2.Large	1.Low	1.Small	C	730	706	751	722		-24	45	C	-0.0328767	0.0637394	C
141	1	1.Low	1.Small	2.Large	2.High	2.Large	C	770	755	812	769		-15	57	C	-0.0194805	0.0754967	C
142	2	1.Low	1.Small	2.Large	2.High	2.Large	A	749	758	755	817		9	-3	B	0.012016	-0.00395778	B
143	3	1.Low	1.Small	2.Large	2.High	2.Large	B	644	736	697	823		92	-39	B	0.142857	-0.0529891	B
144	4	1.Low	1.Small	2.Large	2.High	2.Large	C	769	694	793	779		-75	99	C	-0.0975293	0.142651	C
145	5	1.Low	1.Small	2.Large	2.High	2.Large	A	744	730	725	719		-14	-5	A	-0.0188172	-0.00684932	B
146	1	1.Low	1.Small	2.Large	2.High	1.Small	C	750	744	767	759		-6	23	C	-0.008	0.030914	C
147	2	1.Low	1.Small	2.Large	2.High	1.Small	C	706	765	828	911		59	63	A	0.0835694	0.0823529	C
148	3	1.Low	1.Small	2.Large	2.High	1.Small	B	801	786	784	739		-15	-2	A	-0.0187266	-0.00254453	B
149	4	1.Low	1.Small	2.Large	2.High	1.Small	A	757	750	767	851		-7	17	A	-0.00924703	0.0226667	B
150	5	1.Low	1.Small	2.Large	2.High	1.Small	B	801	777	777	828		-24	0	A	-0.0299625	0	B
151	1	1.Low	1.Small	2.Large	1.Low	2.Large	B	764	789	780	803		25	-9	B	0.0327225	-0.0114068	B
152	2	1.Low	1.Small	2.Large	1.Low	2.Large	C	721	770	797	838		49	27	C	0.0679612	0.0350649	C
153	3	1.Low	1.Small	2.Large	1.Low	2.Large	A	759	758	757	900		-1	-1	A	-0.00131752	-0.00131926	B
154	4	1.Low	1.Small	2.Large	1.Low	2.Large	C	767	731	817	964		-36	86	C	-0.0469361	0.117647	C
155	5	1.Low	1.Small	2.Large	1.Low	2.Large	C	769	765	806	713		-4	41	C	-0.00520156	0.0535948	C
156	1	1.Low	1.Small	2.Large	1.Low	1.Small	C	792	783	836	751		-9	53	C	-0.0113636	0.0676884	C
157	2	1.Low	1.Small	2.Large	1.Low	1.Small	B	783	866	786	796		83	-80	B	0.106003	-0.0923788	B
158	3	1.Low	1.Small	2.Large	1.Low	1.Small	B	708	813	814	924		105	1	B	0.148305	0.00123001	B
159	4	1.Low	1.Small	2.Large	1.Low	1.Small	B	748	882	806	764		134	-76	B	0.179144	-0.0861678	B
160	5	1.Low	1.Small	2.Large	1.Low	1.Small	B	732	768	744	825		36	-24	B	0.0491803	-0.03125	B

## Sheet: Sheet10
Number	Replication	Mean	Variance	Lambda Variance	Mean_oc	Var_oc	Quantity_category	2PTs	3PTs	Two-optional 3PTs	Three-optional 3PTs		2PTs	3PTs	Quantity_category	2PTs	3PTs				Category
1	1	2.High	2.Large	1.Small	2.High	2.Large	C	394.651	579.026	611.89	644.612		184.376	32.8633	C	0.467187	0.0567562	C			A = using 2PT is enough
2	2	2.High	2.Large	1.Small	2.High	2.Large	C	428.29	584.398	593.516	710.13		156.108	9.11859	C	0.364492	0.0156034	B			B = using 3PT is enough
3	3	2.High	2.Large	1.Small	2.High	2.Large	B	420.477	648.217	620.013	711.76		227.74	-28.2042	B	0.541624	-0.0435105	B			C = We need to used more than 2PT and 3PT
4	4	2.High	2.Large	1.Small	2.High	2.Large	C	382.46	600.776	625.039	699.005		218.316	24.2632	C	0.570819	0.0403864	C
5	5	2.High	2.Large	1.Small	2.High	2.Large	B	352.882	638.724	645.686	693.576		285.841	6.96284	B	0.81002	0.0109012	B			I use cutoff point at 2%
6	1	2.High	2.Large	1.Small	2.High	1.Small	C	412.452	637.474	680.398	641.056		225.022	42.9241	C	0.54557	0.0673347	C
7	2	2.High	2.Large	1.Small	2.High	1.Small	B	435.69	689.896	679.902	720.821		254.205	-9.99339	B	0.583454	-0.0144854	B
8	3	2.High	2.Large	1.Small	2.High	1.Small	B	403.033	578.528	639.395	743.452		175.495	60.8667	C	0.435434	0.10521	C
9	4	2.High	2.Large	1.Small	2.High	1.Small	C	437.807	636.727	653.252	580.225		198.92	16.5245	C	0.454355	0.0259522	C
10	5	2.High	2.Large	1.Small	2.High	1.Small	C	457.2	615.245	683.091	633.491		158.046	67.8463	C	0.345682	0.110275	C
11	1	2.High	2.Large	1.Small	1.Low	2.Large	C	582.651	533.885	536.127	537.258		-48.766	2.24197	A	-0.0836968	0.00419935	B
12	2	2.High	2.Large	1.Small	1.Low	2.Large	C	607.381	587.016	529.627	563.384		-20.3654	-57.389	C	-0.0335298	-0.0977639	C
13	3	2.High	2.Large	1.Small	1.Low	2.Large	B	592.973	538.896	541.512	479.258		-54.0769	2.61627	A	-0.0911961	0.00485487	B
14	4	2.High	2.Large	1.Small	1.Low	2.Large	B	605.43	585.719	542.836	466.258		-19.7105	-42.8827	A	-0.0325563	-0.0732138	B
15	5	2.High	2.Large	1.Small	1.Low	2.Large	C	560.669	537.544	554.202	560.022		-23.1255	16.6585	A	-0.0412462	0.0309899	C
16	1	2.High	2.Large	1.Small	1.Low	1.Small	A	615.27	547.003	559.327	583.669		-68.2671	12.3245	A	-0.110955	0.022531	B
17	2	2.High	2.Large	1.Small	1.Low	1.Small	A	604.862	551.896	545.155	674.859		-52.9652	-6.74123	A	-0.0875658	-0.0122147	B
18	3	2.High	2.Large	1.Small	1.Low	1.Small	A	619.585	529.635	584.174	568.467		-89.9493	54.5386	A	-0.145177	0.102974	C
19	4	2.High	2.Large	1.Small	1.Low	1.Small	B	607.929	625.381	566.683	578.518		17.4512	-58.6972	B	0.0287059	-0.0938583	B
20	5	2.High	2.Large	1.Small	1.Low	1.Small	A	605.327	570.33	572.38	604.601		-34.9967	2.04992	A	-0.0578146	0.00359427	B
21	1	2.High	1.Small	1.Small	2.High	2.Large	B	426.641	723.809	704.212	599.041		297.169	-19.5977	B	0.696532	-0.0270758	B
22	2	2.High	1.Small	1.Small	2.High	2.Large	C	441.291	628.192	692.471	675.437		186.901	64.2791	C	0.423532	0.102324	C
23	3	2.High	1.Small	1.Small	2.High	2.Large	B	461.371	718.749	702.27	743.379		257.378	-16.4789	B	0.557856	-0.0229272	B
24	4	2.High	1.Small	1.Small	2.High	2.Large	C	422.602	678.904	731.816	602.891		256.302	52.9121	C	0.606487	0.0779375	C
25	5	2.High	1.Small	1.Small	2.High	2.Large	B	390.352	714.972	694.863	678.109		324.619	-20.1088	B	0.831606	-0.0281254	B
26	1	2.High	1.Small	1.Small	2.High	1.Small	C	413.492	697.953	753.889	745.187		284.462	55.9352	C	0.687951	0.0801418	C
27	2	2.High	1.Small	1.Small	2.High	1.Small	B	467.33	783.452	761.757	550.555		316.122	-21.6947	B	0.676441	-0.0276912	B
28	3	2.High	1.Small	1.Small	2.High	1.Small	B	454.042	752.473	719.908	814.753		298.431	-32.5653	B	0.657277	-0.0432776	B
29	4	2.High	1.Small	1.Small	2.High	1.Small	B	479.652	762.024	753.65	732.817		282.372	-8.37467	B	0.588701	-0.01099	B
30	5	2.High	1.Small	1.Small	2.High	1.Small	B	491.628	760.999	732.344	706.185		269.371	-28.6556	B	0.547916	-0.0376553	B
31	1	2.High	1.Small	1.Small	1.Low	2.Large	A	745.95	599.453	643.943	610.009		-146.497	44.4905	A	-0.19639	0.0742186	C
32	2	2.High	1.Small	1.Small	1.Low	2.Large	B	709.35	665.069	612.461	518.579		-44.2805	-52.6088	B	-0.0624241	-0.0791026	B
33	3	2.High	1.Small	1.Small	1.Low	2.Large	B	769.081	664.144	645.259	583.129		-104.936	-18.8851	A	-0.136444	-0.0284352	B
34	4	2.High	1.Small	1.Small	1.Low	2.Large	B	699.485	622.271	637.131	636.743		-77.2145	14.8598	A	-0.110388	0.02388	B
35	5	2.High	1.Small	1.Small	1.Low	2.Large	C	710.872	616.097	648.711	538.534		-94.7751	32.6146	A	-0.133322	0.0529374	C
36	1	2.High	1.Small	1.Small	1.Low	1.Small	A	730.812	636.825	646.151	669.462		-93.987	9.32652	A	-0.128606	0.0146453	B
37	2	2.High	1.Small	1.Small	1.Low	1.Small	A	731.323	663.889	658.684	598.136		-67.4334	-5.20514	A	-0.0922075	-0.00784037	B
38	3	2.High	1.Small	1.Small	1.Low	1.Small	A	784.678	595.102	644.547	664.018		-189.576	49.4454	A	-0.241597	0.0830873	C
39	4	2.High	1.Small	1.Small	1.Low	1.Small	A	754.801	698.075	632.218	564.025		-56.7256	-65.8577	A	-0.0751531	-0.0943418	B
40	5	2.High	1.Small	1.Small	1.Low	1.Small	A	761.733	666.398	648.301	558.246		-95.3348	-18.098	A	-0.125155	-0.0271579	B
41	1	1.Low	2.Large	1.Small	2.High	2.Large	C	574.45	505.194	470.39	391.412		-69.2561	-34.8032	A	-0.120561	-0.0688909	B
42	2	1.Low	2.Large	1.Small	2.High	2.Large	A	569.726	437.272	427.12	470.002		-132.454	-10.1519	A	-0.232487	-0.0232165	B
43	3	1.Low	2.Large	1.Small	2.High	2.Large	B	600.221	528.311	466.391	542.448		-71.9098	-61.9204	A	-0.119806	-0.117204	B
44	4	1.Low	2.Large	1.Small	2.High	2.Large	A	577.664	444.463	490.741	550.969		-133.201	46.2781	A	-0.230586	0.104121	C
45	5	1.Low	2.Large	1.Small	2.High	2.Large	A	599.64	421.848	469.605	487.609		-177.793	47.7574	A	-0.296499	0.11321	C
46	1	1.Low	2.Large	1.Small	2.High	1.Small	A	552.259	484.189	450.78	443.541		-68.0692	-33.4092	A	-0.123256	-0.0690003	B
47	2	1.Low	2.Large	1.Small	2.High	1.Small	A	507.059	450.198	465.195	507.579		-56.8604	14.9968	A	-0.112138	0.0333116	C
48	3	1.Low	2.Large	1.Small	2.High	1.Small	B	654.392	521.989	511.715	469.692		-132.404	-10.2739	B	-0.202331	-0.0196822	B
49	4	1.Low	2.Large	1.Small	2.High	1.Small	A	590.534	445.655	450.703	462.52		-144.879	5.04836	A	-0.245336	0.0113279	B
50	5	1.Low	2.Large	1.Small	2.High	1.Small	A	543.166	450.004	474.37	359.016		-93.162	24.3666	A	-0.171517	0.0541476	C
51	1	1.Low	2.Large	1.Small	1.Low	2.Large	A	546.76	343.88	462.934	468.148		-202.88	119.054	A	-0.371059	0.34621	C
52	2	1.Low	2.Large	1.Small	1.Low	2.Large	A	536.711	319.998	450.854	334.642		-216.713	130.856	C	-0.403779	0.408926	C
53	3	1.Low	2.Large	1.Small	1.Low	2.Large	A	551.952	409.753	401.812	398.875		-142.199	-7.94072	A	-0.25763	-0.0193793	B
54	4	1.Low	2.Large	1.Small	1.Low	2.Large	A	547.652	492.812	413.985	381.247		-54.8408	-78.8264	A	-0.100138	-0.159952	B
55	5	1.Low	2.Large	1.Small	1.Low	2.Large	A	580.175	364.994	462.14	458.622		-215.181	97.1463	A	-0.37089	0.266158	C
56	1	1.Low	2.Large	1.Small	1.Low	1.Small	A	576.935	349.123	443.9	392.7		-227.813	94.777	A	-0.394867	0.271472	C
57	2	1.Low	2.Large	1.Small	1.Low	1.Small	A	575.009	433.658	395.547	407.354		-141.351	-38.1115	A	-0.245824	-0.0878837	B
58	3	1.Low	2.Large	1.Small	1.Low	1.Small	A	560.949	473.407	376.759	397.091		-87.542	-96.6477	A	-0.156061	-0.204153	B
59	4	1.Low	2.Large	1.Small	1.Low	1.Small	A	554.957	472.488	374.272	460.525		-82.4691	-98.2156	A	-0.148605	-0.207869	B
60	5	1.Low	2.Large	1.Small	1.Low	1.Small	A	574.47	490.204	377.442	398.912		-84.2659	-112.762	A	-0.146685	-0.230031	B
61	1	1.Low	1.Small	1.Small	2.High	2.Large	B	712.165	578.162	513.903	557.687		-134.003	-64.2589	B	-0.188162	-0.111143	B
62	2	1.Low	1.Small	1.Small	2.High	2.Large	C	685.913	519.116	558.785	624.588		-166.797	39.6692	A	-0.243175	0.0764169	C
63	3	1.Low	1.Small	1.Small	2.High	2.Large	A	694.496	491.583	477.973	609.448		-202.913	-13.6101	A	-0.292173	-0.0276862	B
64	4	1.Low	1.Small	1.Small	2.High	2.Large	B	680.982	541.172	493.002	491.861		-139.809	-48.1704	A	-0.205306	-0.0890112	B
65	5	1.Low	1.Small	1.Small	2.High	2.Large	C	723.903	535.943	566.865	544.026		-187.96	30.9222	A	-0.259648	0.0576967	C
66	1	1.Low	1.Small	1.Small	2.High	1.Small	B	734.117	534.416	543.98	549.522		-199.7	9.56395	A	-0.272028	0.0178961	B
67	2	1.Low	1.Small	1.Small	2.High	1.Small	B	669.018	504.081	559.617	548.161		-164.937	55.5365	A	-0.246536	0.110174	C
68	3	1.Low	1.Small	1.Small	2.High	1.Small	B	698.927	547.721	553.674	530.658		-151.206	5.95326	A	-0.21634	0.0108691	B
69	4	1.Low	1.Small	1.Small	2.High	1.Small	C	696.317	517.155	542.686	561.579		-179.162	25.5311	A	-0.2573	0.0493685	C
70	5	1.Low	1.Small	1.Small	2.High	1.Small	C	721.727	503.229	546.931	536.211		-218.498	43.7023	A	-0.302743	0.0868438	C
71	1	1.Low	1.Small	1.Small	1.Low	2.Large	A	616.692	441.179	471.25	471.251		-175.513	30.0709	A	-0.284604	0.0681604	C
72	2	1.Low	1.Small	1.Small	1.Low	2.Large	A	605.662	511.811	433.808	462.397		-93.8507	-78.0031	A	-0.154956	-0.152406	B
73	3	1.Low	1.Small	1.Small	1.Low	2.Large	A	610.999	420.171	496.665	466.62		-190.828	76.4944	A	-0.312321	0.182056	C
74	4	1.Low	1.Small	1.Small	1.Low	2.Large	A	626.181	494.455	444.975	439.416		-131.726	-49.4801	A	-0.210364	-0.10007	B
75	5	1.Low	1.Small	1.Small	1.Low	2.Large	A	640.22	463.159	482.166	457.142		-177.06	19.0068	A	-0.276562	0.0410372	C
76	1	1.Low	1.Small	1.Small	1.Low	1.Small	A	647.031	417.532	451.108	458.54		-229.499	33.5765	A	-0.354696	0.0804167	C
77	2	1.Low	1.Small	1.Small	1.Low	1.Small	B	633.956	482.456	471.146	457.783		-151.5	-11.3102	A	-0.238975	-0.0234429	B
78	3	1.Low	1.Small	1.Small	1.Low	1.Small	B	632.463	532.931	441.26	430.772		-99.5318	-91.6709	A	-0.157372	-0.172013	B
79	4	1.Low	1.Small	1.Small	1.Low	1.Small	B	619.56	505.54	470.912	472.321		-114.02	-34.6285	A	-0.184034	-0.0684979	B
80	5	1.Low	1.Small	1.Small	1.Low	1.Small	C	615.168	523.603	488.183	506.294		-91.5652	-35.42	A	-0.148846	-0.0676466	C
81	1	2.High	2.Large	2.Large	2.High	2.Large	C	386.196	562.76	605.024	676.628		176.564	42.2636	C	0.457189	0.0751005	C
82	2	2.High	2.Large	2.Large	2.High	2.Large	B	377.697	626.325	597.452	537.099		248.628	-28.8727	B	0.658274	-0.0460985	B
83	3	2.High	2.Large	2.Large	2.High	2.Large	B	446.308	603.169	617.673	656.235		156.861	14.5036	B	0.351464	0.0240457	B
84	4	2.High	2.Large	2.Large	2.High	2.Large	B	374.776	601.001	614.635	578.906		226.225	13.6336	B	0.603627	0.0226848	B
85	5	2.High	2.Large	2.Large	2.High	2.Large	C	379.447	547.19	590.545	577.194		167.744	43.3545	C	0.442075	0.0792311	C
86	1	2.High	2.Large	2.Large	2.High	1.Small	B	355.731	643.629	630.027	585.98		287.898	-13.6024	B	0.809315	-0.0211338	B
87	2	2.High	2.Large	2.Large	2.High	1.Small	B	357.761	614.768	605.762	682.246		257.007	-9.00541	B	0.718375	-0.0146485	B
88	3	2.High	2.Large	2.Large	2.High	1.Small	C	402.056	614.392	664.557	631.659		212.336	50.165	C	0.528127	0.0816499	C
89	4	2.High	2.Large	2.Large	2.High	1.Small	C	382.966	609.966	627.269	571.993		227.001	17.3029	C	0.592744	0.028367	C
90	5	2.High	2.Large	2.Large	2.High	1.Small	C	422.388	623.619	661.38	714.893		201.231	37.7612	C	0.476412	0.0605517	C
91	1	2.High	2.Large	2.Large	1.Low	2.Large	A	564.357	512.24	526.201	487.481		-52.1165	13.9609	A	-0.0923467	0.0272545	C
92	2	2.High	2.Large	2.Large	1.Low	2.Large	A	529.365	491.049	529.527	506.759		-38.3168	38.4786	A	-0.0723824	0.07836	C
93	3	2.High	2.Large	2.Large	1.Low	2.Large	A	503.482	492.014	536.475	498.933		-11.4676	44.4605	C	-0.0227766	0.0903642	C
94	4	2.High	2.Large	2.Large	1.Low	2.Large	A	562.414	555.664	523.397	531.684		-6.74942	-32.2667	A	-0.0120008	-0.0580687	B
95	5	2.High	2.Large	2.Large	1.Low	2.Large	A	566.254	508.556	523.298	554.573		-57.6985	14.7427	A	-0.101895	0.0289893	C
96	1	2.High	2.Large	2.Large	1.Low	1.Small	A	566.01	533.784	522.237	562.039		-32.2262	-11.547	A	-0.0569357	-0.0216323	B
97	2	2.High	2.Large	2.Large	1.Low	1.Small	A	574.773	504.372	548.846	558.227		-70.4016	44.474	A	-0.122486	0.088177	C
98	3	2.High	2.Large	2.Large	1.Low	1.Small	A	533.142	539.72	526.223	548.954		6.5781	-13.4972	B	0.0123384	-0.0250077	B
99	4	2.High	2.Large	2.Large	1.Low	1.Small	A	561.178	538.074	504.486	664.104		-23.1033	-33.5886	A	-0.0411693	-0.0624238	B
100	5	2.High	2.Large	2.Large	1.Low	1.Small	B	501.517	599.267	545.337	579.405		97.7505	-53.9303	B	0.19491	-0.0899937	B
101	1	2.High	1.Small	2.Large	2.High	2.Large	B	375.546	644.756	660.285	579.132		269.209	15.529	B	0.716848	0.0240851	B
102	2	2.High	1.Small	2.Large	2.High	2.Large	B	366.533	641.121	648.94	651.142		274.588	7.81882	B	0.749147	0.0121956	B
103	3	2.High	1.Small	2.Large	2.High	2.Large	B	422.811	642.987	610.772	597.743		220.176	-32.2146	B	0.520743	-0.0501015	B
104	4	2.High	1.Small	2.Large	2.High	2.Large	B	432.258	646.389	594.659	793.476		214.13	-51.7296	B	0.495375	-0.0800286	B
105	5	2.High	1.Small	2.Large	2.High	2.Large	C	391.805	616.722	653.69	678.99		224.918	36.9677	C	0.574055	0.0599423	C
106	1	2.High	1.Small	2.Large	2.High	1.Small	B	426.638	661.641	668.281	691.446		235.003	6.63948	B	0.550824	0.0100349	B
107	2	2.High	1.Small	2.Large	2.High	1.Small	B	417.224	735.416	673.261	568.031		318.191	-62.1545	B	0.762639	-0.0845161	B
108	3	2.High	1.Small	2.Large	2.High	1.Small	B	417.346	691.237	682.2	726.815		273.892	-9.03713	B	0.656271	-0.0130738	B
109	4	2.High	1.Small	2.Large	2.High	1.Small	B	430.84	690.575	659.271	697.717		259.735	-31.304	B	0.602857	-0.0453304	B
110	5	2.High	1.Small	2.Large	2.High	1.Small	C	440.452	631.826	695.232	674.988		191.374	63.4066	C	0.434495	0.100355	C
111	1	2.High	1.Small	2.Large	1.Low	2.Large	A	687.973	540.68	590.976	564.709		-147.293	50.2967	A	-0.214097	0.0930249	C
112	2	2.High	1.Small	2.Large	1.Low	2.Large	B	673.818	571.195	554.989	621.504		-102.624	-16.2054	A	-0.152302	-0.0283711	B
113	3	2.High	1.Small	2.Large	1.Low	2.Large	B	578.554	565.107	554.642	646.153		-13.4469	-10.465	A	-0.0232423	-0.0185186	B
114	4	2.High	1.Small	2.Large	1.Low	2.Large	C	611.144	528.137	575.533	667.413		-83.0074	47.3962	A	-0.135823	0.0897423	C
115	5	2.High	1.Small	2.Large	1.Low	2.Large	B	669.042	588.259	564.483	503.54		-80.7827	-23.7759	A	-0.120744	-0.0404173	B
116	1	2.High	1.Small	2.Large	1.Low	1.Small	A	692.523	592.107	611.956	567.768		-100.417	19.8493	A	-0.145001	0.0335231	C
117	2	2.High	1.Small	2.Large	1.Low	1.Small	C	632.046	561.757	578.611	601.197		-70.2888	16.8541	C	-0.111208	0.0300024	C
118	3	2.High	1.Small	2.Large	1.Low	1.Small	C	713.802	573.291	597.103	558.626		-140.511	23.8114	C	-0.196849	0.0415345	C
119	4	2.High	1.Small	2.Large	1.Low	1.Small	B	625.656	553.28	562.722	521.765		-72.3762	9.44184	B	-0.115681	0.0170652	B
120	5	2.High	1.Small	2.Large	1.Low	1.Small	B	713.546	603.376	597.9	600.566		-110.17	-5.47555	B	-0.154398	-0.00907486	B
121	1	1.Low	2.Large	2.Large	2.High	2.Large	A	520.216	434.131	460.744	426.386		-86.0843	26.6127	A	-0.165478	0.0613011	C
122	2	1.Low	2.Large	2.Large	2.High	2.Large	A	531.883	427.985	430.273	449.679		-103.898	2.2879	A	-0.19534	0.00534575	B
123	3	1.Low	2.Large	2.Large	2.High	2.Large	A	567.933	467.199	473.233	329.087		-100.734	6.03417	A	-0.17737	0.0129156	B
124	4	1.Low	2.Large	2.Large	2.High	2.Large	A	553.758	406.636	436.688	444.677		-147.122	30.0528	A	-0.26568	0.0739059	C
125	5	1.Low	2.Large	2.Large	2.High	2.Large	A	576.525	425.991	443.231	403.398		-150.533	17.2395	A	-0.261105	0.0404691	C
126	1	1.Low	2.Large	2.Large	2.High	1.Small	A	521.53	371.417	442.96	372.591		-150.113	71.5431	A	-0.287833	0.192622	C
127	2	1.Low	2.Large	2.Large	2.High	1.Small	A	557.384	408.074	411.268	433.136		-149.311	3.19474	A	-0.267878	0.00782882	B
128	3	1.Low	2.Large	2.Large	2.High	1.Small	A	531.031	438.183	449.046	370.858		-92.8479	10.8629	A	-0.174845	0.0247909	B
129	4	1.Low	2.Large	2.Large	2.High	1.Small	A	565.022	470.584	432.14	580.291		-94.4381	-38.4436	A	-0.167141	-0.0816934	B
130	5	1.Low	2.Large	2.Large	2.High	1.Small	A	542.15	489.553	430.728	507.503		-52.5972	-58.8244	A	-0.097016	-0.120159	B
131	1	1.Low	2.Large	2.Large	1.Low	2.Large	A	533.605	454.538	394.357	459.363		-79.0674	-60.1806	A	-0.148176	-0.132399	B
132	2	1.Low	2.Large	2.Large	1.Low	2.Large	A	514.762	391.194	346.302	418.735		-123.569	-44.8916	A	-0.24005	-0.114755	B
133	3	1.Low	2.Large	2.Large	1.Low	2.Large	A	519.741	421.996	429.139	418.618		-97.7456	7.14316	A	-0.188066	0.0169271	B
134	4	1.Low	2.Large	2.Large	1.Low	2.Large	A	518.236	340.1	405.139	426.138		-178.136	65.0392	A	-0.343735	0.191235	C
135	5	1.Low	2.Large	2.Large	1.Low	2.Large	A	525.369	337.823	361.931	435.373		-187.546	24.1079	A	-0.35698	0.0713624	C
136	1	1.Low	2.Large	2.Large	1.Low	1.Small	A	531.429	417.926	390.95	338.845		-113.502	-26.9763	A	-0.213579	-0.0645479	B
137	2	1.Low	2.Large	2.Large	1.Low	1.Small	A	514.563	389.734	390.709	398.243		-124.829	0.974727	A	-0.242592	0.00250101	B
138	3	1.Low	2.Large	2.Large	1.Low	1.Small	A	511.437	364.224	453.659	409.448		-147.212	89.4346	A	-0.287841	0.245548	C
139	4	1.Low	2.Large	2.Large	1.Low	1.Small	A	502.482	321.011	452.52	287.92		-181.472	131.51	C	-0.36115	0.409674	C
140	5	1.Low	2.Large	2.Large	1.Low	1.Small	A	542.232	392.147	429.136	359.181		-150.085	36.9896	A	-0.276792	0.094326	C
141	1	1.Low	1.Small	2.Large	2.High	2.Large	B	610.581	507.587	501.416	396.548		-102.993	-6.17161	A	-0.168681	-0.0121587	B
142	2	1.Low	1.Small	2.Large	2.High	2.Large	C	595.147	408.946	461.819	463.533		-186.201	52.8736	A	-0.312866	0.129293	C
143	3	1.Low	1.Small	2.Large	2.High	2.Large	A	533.038	463.967	447.489	487.72		-69.0706	-16.4779	A	-0.129579	-0.0355152	B
144	4	1.Low	1.Small	2.Large	2.High	2.Large	A	611.092	452.697	486.565	470.712		-158.395	33.8675	A	-0.2592	0.0748126	C
145	5	1.Low	1.Small	2.Large	2.High	2.Large	A	596.525	472.045	455.928	362.918		-124.479	-16.1167	A	-0.208674	-0.0341424	B
146	1	1.Low	1.Small	2.Large	2.High	1.Small	A	609.355	492.305	486.16	446.612		-117.05	-6.14409	A	-0.192089	-0.0124803	B
147	2	1.Low	1.Small	2.Large	2.High	1.Small	A	579.82	516.36	518.665	530.039		-63.4597	2.30417	A	-0.109447	0.00446233	B
148	3	1.Low	1.Small	2.Large	2.High	1.Small	A	651.137	495.338	480.475	474.602		-155.799	-14.8627	A	-0.239273	-0.0300052	B
149	4	1.Low	1.Small	2.Large	2.High	1.Small	C	618.054	473.987	492.636	473.211		-144.068	18.6495	A	-0.233099	0.039346	C
150	5	1.Low	1.Small	2.Large	2.High	1.Small	B	650.722	515.172	488.962	564.963		-135.55	-26.2099	A	-0.208307	-0.050876	B
151	1	1.Low	1.Small	2.Large	1.Low	2.Large	B	540.748	454.618	424.219	374.672		-86.1303	-30.3994	A	-0.15928	-0.0668681	B
152	2	1.Low	1.Small	2.Large	1.Low	2.Large	C	515.779	387.593	471.8	428.372		-128.186	84.2067	A	-0.248529	0.217255	C
153	3	1.Low	1.Small	2.Large	1.Low	2.Large	C	540.587	433.534	449.925	514.764		-107.054	16.3908	A	-0.198032	0.0378074	C
154	4	1.Low	1.Small	2.Large	1.Low	2.Large	C	546.827	382.347	469.292	395.19		-164.48	86.9452	A	-0.300791	0.227399	C
155	5	1.Low	1.Small	2.Large	1.Low	2.Large	C	547.491	444.442	460.179	395.17		-103.048	15.7362	A	-0.188219	0.0354067	C
156	1	1.Low	1.Small	2.Large	1.Low	1.Small	C	562.004	447.827	480.518	421.18		-114.177	32.6915	A	-0.203161	0.0730004	C
157	2	1.Low	1.Small	2.Large	1.Low	1.Small	A	555.751	451.526	444.711	378.427		-104.225	-6.815	A	-0.187539	-0.0150933	B
158	3	1.Low	1.Small	2.Large	1.Low	1.Small	A	506.725	439.904	451.626	550.138		-66.8205	11.7212	A	-0.131867	0.026645	C
159	4	1.Low	1.Small	2.Large	1.Low	1.Small	A	532.954	428.106	486.475	355.303		-104.849	58.369	A	-0.196731	0.136343	C
160	5	1.Low	1.Small	2.Large	1.Low	1.Small	A	522.132	390.524	404.595	396.879		-131.608	14.0708	A	-0.252059	0.0360306	C

## Sheet: FIX DATA
Number	Replication	Mean	Variance	Lambda Variance	Mean_oc	Var_oc	Tariff	P	U	Q
1	1	2.High	2.Large	1.Small	2.High	2.Large	2PTs	218.897	805	394.65
2	2	2.High	2.Large	1.Small	2.High	2.Large	2PTs	213.161	866	428.29
3	3	2.High	2.Large	1.Small	2.High	2.Large	2PTs	214.04	884	420.48
4	4	2.High	2.Large	1.Small	2.High	2.Large	2PTs	222.643	760	382.46
5	5	2.High	2.Large	1.Small	2.High	2.Large	2PTs	214.203	743	352.88
6	1	2.High	2.Large	1.Small	2.High	2.Large	3PTs	241.933	848	579.03
7	2	2.High	2.Large	1.Small	2.High	2.Large	3PTs	240.004	755	584.4
8	3	2.High	2.Large	1.Small	2.High	2.Large	3PTs	240.323	835	648.22
9	4	2.High	2.Large	1.Small	2.High	2.Large	3PTs	237.443	806	600.78
10	5	2.High	2.Large	1.Small	2.High	2.Large	3PTs	235.441	765	638.72
11	1	2.High	2.Large	1.Small	2.High	2.Large	Two-optional 3PTs	245.556	794	611.89
12	2	2.High	2.Large	1.Small	2.High	2.Large	Two-optional 3PTs	249.223	743	593.52
13	3	2.High	2.Large	1.Small	2.High	2.Large	Two-optional 3PTs	247.669	787	620.01
14	4	2.High	2.Large	1.Small	2.High	2.Large	Two-optional 3PTs	242.787	805	625.04
15	5	2.High	2.Large	1.Small	2.High	2.Large	Two-optional 3PTs	251.704	802	645.69
16	1	2.High	2.Large	1.Small	2.High	2.Large	Three-optional 3PTs	284.987	896	644.61
17	2	2.High	2.Large	1.Small	2.High	2.Large	Three-optional 3PTs	279.423	867	710.13
18	3	2.High	2.Large	1.Small	2.High	2.Large	Three-optional 3PTs	282.456	823	711.76
19	4	2.High	2.Large	1.Small	2.High	2.Large	Three-optional 3PTs	282.73	812	699
20	5	2.High	2.Large	1.Small	2.High	2.Large	Three-optional 3PTs	278.301	810	693.58
21	1	2.High	2.Large	1.Small	2.High	1.Small	2PTs	241.226	859	412.45
22	2	2.High	2.Large	1.Small	2.High	1.Small	2PTs	234.424	913	435.69
23	3	2.High	2.Large	1.Small	2.High	1.Small	2PTs	232.046	833	403.03
24	4	2.High	2.Large	1.Small	2.High	1.Small	2PTs	230.975	891	437.81
25	5	2.High	2.Large	1.Small	2.High	1.Small	2PTs	231.294	881	457.2
26	1	2.High	2.Large	1.Small	2.High	1.Small	3PTs	247.325	805	637.47
27	2	2.High	2.Large	1.Small	2.High	1.Small	3PTs	241.254	835	689.9
28	3	2.High	2.Large	1.Small	2.High	1.Small	3PTs	238.479	802	678.53
29	4	2.High	2.Large	1.Small	2.High	1.Small	3PTs	245.786	854	636.73
30	5	2.High	2.Large	1.Small	2.High	1.Small	3PTs	248.234	822	615.25
31	1	2.High	2.Large	1.Small	2.High	1.Small	Two-optional 3PTs	255.126	874	680.4
32	2	2.High	2.Large	1.Small	2.High	1.Small	Two-optional 3PTs	254.581	854	679.9
33	3	2.High	2.Large	1.Small	2.High	1.Small	Two-optional 3PTs	253.802	847	639.39
34	4	2.High	2.Large	1.Small	2.High	1.Small	Two-optional 3PTs	256.785	821	653.25
35	5	2.High	2.Large	1.Small	2.High	1.Small	Two-optional 3PTs	258.368	858	683.09
36	1	2.High	2.Large	1.Small	2.High	1.Small	Three-optional 3PTs	279.461	835	641.06
37	2	2.High	2.Large	1.Small	2.High	1.Small	Three-optional 3PTs	288.299	873	720.82
38	3	2.High	2.Large	1.Small	2.High	1.Small	Three-optional 3PTs	285.413	863	743.45
39	4	2.High	2.Large	1.Small	2.High	1.Small	Three-optional 3PTs	283.988	836	680.23
40	5	2.High	2.Large	1.Small	2.High	1.Small	Three-optional 3PTs	296.344	832	633.49
41	1	2.High	2.Large	1.Small	1.Low	2.Large	2PTs	185.66	873	582.65
42	2	2.High	2.Large	1.Small	1.Low	2.Large	2PTs	188.025	859	607.38
43	3	2.High	2.Large	1.Small	1.Low	2.Large	2PTs	183.801	839	592.97
44	4	2.High	2.Large	1.Small	1.Low	2.Large	2PTs	185.901	876	605.43
45	5	2.High	2.Large	1.Small	1.Low	2.Large	2PTs	189.986	824	560.67
46	1	2.High	2.Large	1.Small	1.Low	2.Large	3PTs	191.318	773	583.88
47	2	2.High	2.Large	1.Small	1.Low	2.Large	3PTs	190.604	854	587.02
48	3	2.High	2.Large	1.Small	1.Low	2.Large	3PTs	199.655	789	588.9
49	4	2.High	2.Large	1.Small	1.Low	2.Large	3PTs	196.972	837	585.72
50	5	2.High	2.Large	1.Small	1.Low	2.Large	3PTs	197.164	769	537.54
51	1	2.High	2.Large	1.Small	1.Low	2.Large	Two-optional 3PTs	182.643	773	536.13
52	2	2.High	2.Large	1.Small	1.Low	2.Large	Two-optional 3PTs	189.688	812	529.63
53	3	2.High	2.Large	1.Small	1.Low	2.Large	Two-optional 3PTs	183.827	801	541.51
54	4	2.High	2.Large	1.Small	1.Low	2.Large	Two-optional 3PTs	187.841	771	542.84
55	5	2.High	2.Large	1.Small	1.Low	2.Large	Two-optional 3PTs	184.567	788	554.2
56	1	2.High	2.Large	1.Small	1.Low	2.Large	Three-optional 3PTs	195.846	712	537.26
57	2	2.High	2.Large	1.Small	1.Low	2.Large	Three-optional 3PTs	191.701	721	563.38
58	3	2.High	2.Large	1.Small	1.Low	2.Large	Three-optional 3PTs	190.118	736	579.26
59	4	2.High	2.Large	1.Small	1.Low	2.Large	Three-optional 3PTs	207.665	740	566.26
60	5	2.High	2.Large	1.Small	1.Low	2.Large	Three-optional 3PTs	192.133	740	560.02
61	1	2.High	2.Large	1.Small	1.Low	1.Small	2PTs	185.47	865	615.27
62	2	2.High	2.Large	1.Small	1.Low	1.Small	2PTs	185.354	883	604.86
63	3	2.High	2.Large	1.Small	1.Low	1.Small	2PTs	185.486	904	619.58
64	4	2.High	2.Large	1.Small	1.Low	1.Small	2PTs	182.542	857	607.93
65	5	2.High	2.Large	1.Small	1.Low	1.Small	2PTs	185.528	865	605.33
66	1	2.High	2.Large	1.Small	1.Low	1.Small	3PTs	184.635	789	547
67	2	2.High	2.Large	1.Small	1.Low	1.Small	3PTs	186.726	771	551.9
68	3	2.High	2.Large	1.Small	1.Low	1.Small	3PTs	190.935	767	529.64
69	4	2.High	2.Large	1.Small	1.Low	1.Small	3PTs	189.096	812	625.38
70	5	2.High	2.Large	1.Small	1.Low	1.Small	3PTs	187.006	833	570.33
71	1	2.High	2.Large	1.Small	1.Low	1.Small	Two-optional 3PTs	181.124	819	559.33
72	2	2.High	2.Large	1.Small	1.Low	1.Small	Two-optional 3PTs	197.94	817	545.16
73	3	2.High	2.Large	1.Small	1.Low	1.Small	Two-optional 3PTs	193.443	850	584.17
74	4	2.High	2.Large	1.Small	1.Low	1.Small	Two-optional 3PTs	196.584	855	566.68
75	5	2.High	2.Large	1.Small	1.Low	1.Small	Two-optional 3PTs	196.022	838	572.38
76	1	2.High	2.Large	1.Small	1.Low	1.Small	Three-optional 3PTs	197.153	827	583.67
77	2	2.High	2.Large	1.Small	1.Low	1.Small	Three-optional 3PTs	202.324	843	674.86
78	3	2.High	2.Large	1.Small	1.Low	1.Small	Three-optional 3PTs	204.651	806	568.47
79	4	2.High	2.Large	1.Small	1.Low	1.Small	Three-optional 3PTs	198.898	762	578.52
80	5	2.High	2.Large	1.Small	1.Low	1.Small	Three-optional 3PTs	216.083	904	604.6
81	1	2.High	1.Small	1.Small	2.High	2.Large	2PTs	259.717	873	426.64
82	2	2.High	1.Small	1.Small	2.High	2.Large	2PTs	254.553	855	441.29
83	3	2.High	1.Small	1.Small	2.High	2.Large	2PTs	252.388	873	461.37
84	4	2.High	1.Small	1.Small	2.High	2.Large	2PTs	243.942	820	422.6
85	5	2.High	1.Small	1.Small	2.High	2.Large	2PTs	253.527	766	390.35
86	1	2.High	1.Small	1.Small	2.High	2.Large	3PTs	256.122	881	723.81
87	2	2.High	1.Small	1.Small	2.High	2.Large	3PTs	260.44	817	628.19
88	3	2.High	1.Small	1.Small	2.High	2.Large	3PTs	258.869	862	718.75
89	4	2.High	1.Small	1.Small	2.High	2.Large	3PTs	263.852	855	678.9
90	5	2.High	1.Small	1.Small	2.High	2.Large	3PTs	266.072	845	714.97
91	1	2.High	1.Small	1.Small	2.High	2.Large	Two-optional 3PTs	257.487	872	704.21
92	2	2.High	1.Small	1.Small	2.High	2.Large	Two-optional 3PTs	263.834	888	692.47
93	3	2.High	1.Small	1.Small	2.High	2.Large	Two-optional 3PTs	266.971	879	702.27
94	4	2.High	1.Small	1.Small	2.High	2.Large	Two-optional 3PTs	267.599	938	731.82
95	5	2.High	1.Small	1.Small	2.High	2.Large	Two-optional 3PTs	263.27	875	694.86
96	1	2.High	1.Small	1.Small	2.High	2.Large	Three-optional 3PTs	287.583	856	599.04
97	2	2.High	1.Small	1.Small	2.High	2.Large	Three-optional 3PTs	285.781	938	675.44
98	3	2.High	1.Small	1.Small	2.High	2.Large	Three-optional 3PTs	268.546	918	743.38
99	4	2.High	1.Small	1.Small	2.High	2.Large	Three-optional 3PTs	269.177	842	702.89
100	5	2.High	1.Small	1.Small	2.High	2.Large	Three-optional 3PTs	273.555	896	678.11
101	1	2.High	1.Small	1.Small	2.High	1.Small	2PTs	289.174	836	413.49
102	2	2.High	1.Small	1.Small	2.High	1.Small	2PTs	295.16	885	467.33
103	3	2.High	1.Small	1.Small	2.High	1.Small	2PTs	287.895	882	454.04
104	4	2.High	1.Small	1.Small	2.High	1.Small	2PTs	289.98	922	479.65
105	5	2.High	1.Small	1.Small	2.High	1.Small	2PTs	289.6	901	491.63
106	1	2.High	1.Small	1.Small	2.High	1.Small	3PTs	279.866	903	697.95
107	2	2.High	1.Small	1.Small	2.High	1.Small	3PTs	282.588	919	783.45
108	3	2.High	1.Small	1.Small	2.High	1.Small	3PTs	284.137	904	752.47
109	4	2.High	1.Small	1.Small	2.High	1.Small	3PTs	278.664	907	762.02
110	5	2.High	1.Small	1.Small	2.High	1.Small	3PTs	284.261	937	761
111	1	2.High	1.Small	1.Small	2.High	1.Small	Two-optional 3PTs	285.404	922	753.89
112	2	2.High	1.Small	1.Small	2.High	1.Small	Two-optional 3PTs	281.422	919	761.76
113	3	2.High	1.Small	1.Small	2.High	1.Small	Two-optional 3PTs	279.404	887	719.91
114	4	2.High	1.Small	1.Small	2.High	1.Small	Two-optional 3PTs	283.936	922	753.65
115	5	2.High	1.Small	1.Small	2.High	1.Small	Two-optional 3PTs	285.895	900	732.34
116	1	2.High	1.Small	1.Small	2.High	1.Small	Three-optional 3PTs	288.44	991	745.19
117	2	2.High	1.Small	1.Small	2.High	1.Small	Three-optional 3PTs	286.067	919	750.56
118	3	2.High	1.Small	1.Small	2.High	1.Small	Three-optional 3PTs	295.427	869	814.75
119	4	2.High	1.Small	1.Small	2.High	1.Small	Three-optional 3PTs	285.184	918	732.82
120	5	2.High	1.Small	1.Small	2.High	1.Small	Three-optional 3PTs	305.831	844	806.19
121	1	2.High	1.Small	1.Small	1.Low	2.Large	2PTs	207.603	890	745.95
122	2	2.High	1.Small	1.Small	1.Low	2.Large	2PTs	204.386	849	709.35
123	3	2.High	1.Small	1.Small	1.Low	2.Large	2PTs	201.263	918	769.08
124	4	2.High	1.Small	1.Small	1.Low	2.Large	2PTs	200.525	825	699.49
125	5	2.High	1.Small	1.Small	1.Low	2.Large	2PTs	202.146	840	710.87
126	1	2.High	1.Small	1.Small	1.Low	2.Large	3PTs	221.746	867	599.45
127	2	2.High	1.Small	1.Small	1.Low	2.Large	3PTs	216.483	877	665.07
128	3	2.High	1.Small	1.Small	1.Low	2.Large	3PTs	214.105	875	664.14
129	4	2.High	1.Small	1.Small	1.Low	2.Large	3PTs	217.563	874	622.27
130	5	2.High	1.Small	1.Small	1.Low	2.Large	3PTs	213.753	867	616.1
131	1	2.High	1.Small	1.Small	1.Low	2.Large	Two-optional 3PTs	214.058	891	643.94
132	2	2.High	1.Small	1.Small	1.Low	2.Large	Two-optional 3PTs	216.672	895	612.46
133	3	2.High	1.Small	1.Small	1.Low	2.Large	Two-optional 3PTs	218.709	867	645.26
134	4	2.High	1.Small	1.Small	1.Low	2.Large	Two-optional 3PTs	217.621	886	637.13
135	5	2.High	1.Small	1.Small	1.Low	2.Large	Two-optional 3PTs	216.29	921	648.71
136	1	2.High	1.Small	1.Small	1.Low	2.Large	Three-optional 3PTs	219.331	955	610.01
137	2	2.High	1.Small	1.Small	1.Low	2.Large	Three-optional 3PTs	221.719	757	618.58
138	3	2.High	1.Small	1.Small	1.Low	2.Large	Three-optional 3PTs	229.024	879	653.13
139	4	2.High	1.Small	1.Small	1.Low	2.Large	Three-optional 3PTs	229.126	934	636.74
140	5	2.High	1.Small	1.Small	1.Low	2.Large	Three-optional 3PTs	227.276	919	638.53
141	1	2.High	1.Small	1.Small	1.Low	1.Small	2PTs	206.492	840	730.81
142	2	2.High	1.Small	1.Small	1.Low	1.Small	2PTs	205.523	858	731.32
143	3	2.High	1.Small	1.Small	1.Low	1.Small	2PTs	208.845	901	784.68
144	4	2.High	1.Small	1.Small	1.Low	1.Small	2PTs	213.301	878	754.8
145	5	2.High	1.Small	1.Small	1.Low	1.Small	2PTs	210.719	881	761.73
146	1	2.High	1.Small	1.Small	1.Low	1.Small	3PTs	220.217	881	636.82
147	2	2.High	1.Small	1.Small	1.Low	1.Small	3PTs	219.103	926	663.89
148	3	2.High	1.Small	1.Small	1.Low	1.Small	3PTs	218.172	879	595.1
149	4	2.High	1.Small	1.Small	1.Low	1.Small	3PTs	221.662	925	698.08
150	5	2.High	1.Small	1.Small	1.Low	1.Small	3PTs	219.446	893	666.4
151	1	2.High	1.Small	1.Small	1.Low	1.Small	Two-optional 3PTs	221.368	910	646.15
152	2	2.High	1.Small	1.Small	1.Low	1.Small	Two-optional 3PTs	222.735	887	658.68
153	3	2.High	1.Small	1.Small	1.Low	1.Small	Two-optional 3PTs	221.895	910	644.55
154	4	2.High	1.Small	1.Small	1.Low	1.Small	Two-optional 3PTs	222.749	890	632.22
155	5	2.High	1.Small	1.Small	1.Low	1.Small	Two-optional 3PTs	220.394	910	648.3
156	1	2.High	1.Small	1.Small	1.Low	1.Small	Three-optional 3PTs	226.207	943	669.46
157	2	2.High	1.Small	1.Small	1.Low	1.Small	Three-optional 3PTs	228.887	814	698.14
158	3	2.High	1.Small	1.Small	1.Low	1.Small	Three-optional 3PTs	223.105	886	664.02
159	4	2.High	1.Small	1.Small	1.Low	1.Small	Three-optional 3PTs	224.181	884	564.02
160	5	2.High	1.Small	1.Small	1.Low	1.Small	Three-optional 3PTs	224.067	980	658.25
161	1	1.Low	2.Large	1.Small	2.High	2.Large	2PTs	125.916	756	574.45
162	2	1.Low	2.Large	1.Small	2.High	2.Large	2PTs	119.118	741	569.73
163	3	1.Low	2.Large	1.Small	2.High	2.Large	2PTs	122.706	787	600.22
164	4	1.Low	2.Large	1.Small	2.High	2.Large	2PTs	124.205	768	577.66
165	5	1.Low	2.Large	1.Small	2.High	2.Large	2PTs	126.816	794	599.64
166	1	1.Low	2.Large	1.Small	2.High	2.Large	3PTs	142.664	846	505.19
167	2	1.Low	2.Large	1.Small	2.High	2.Large	3PTs	144.878	717	437.27
168	3	1.Low	2.Large	1.Small	2.High	2.Large	3PTs	149.291	812	528.31
169	4	1.Low	2.Large	1.Small	2.High	2.Large	3PTs	142.443	707	444.46
170	5	1.Low	2.Large	1.Small	2.High	2.Large	3PTs	143.65	817	421.85
171	1	1.Low	2.Large	1.Small	2.High	2.Large	Two-optional 3PTs	154.134	838	470.39
172	2	1.Low	2.Large	1.Small	2.High	2.Large	Two-optional 3PTs	142.358	742	427.12
173	3	1.Low	2.Large	1.Small	2.High	2.Large	Two-optional 3PTs	145.384	777	466.39
174	4	1.Low	2.Large	1.Small	2.High	2.Large	Two-optional 3PTs	149.05	832	490.74
175	5	1.Low	2.Large	1.Small	2.High	2.Large	Two-optional 3PTs	150.176	757	469.6
176	1	1.Low	2.Large	1.Small	2.High	2.Large	Three-optional 3PTs	155.631	837	491.41
177	2	1.Low	2.Large	1.Small	2.High	2.Large	Three-optional 3PTs	162.647	834	470
178	3	1.Low	2.Large	1.Small	2.High	2.Large	Three-optional 3PTs	151.263	936	542.45
179	4	1.Low	2.Large	1.Small	2.High	2.Large	Three-optional 3PTs	157.905	850	550.97
180	5	1.Low	2.Large	1.Small	2.High	2.Large	Three-optional 3PTs	154.822	865	487.61
181	1	1.Low	2.Large	1.Small	2.High	1.Small	2PTs	127.375	684	552.26
182	2	1.Low	2.Large	1.Small	2.High	1.Small	2PTs	119.649	630	507.06
183	3	1.Low	2.Large	1.Small	2.High	1.Small	2PTs	123.505	838	654.39
184	4	1.Low	2.Large	1.Small	2.High	1.Small	2PTs	127.063	751	590.53
185	5	1.Low	2.Large	1.Small	2.High	1.Small	2PTs	123.317	675	543.17
186	1	1.Low	2.Large	1.Small	2.High	1.Small	3PTs	150.96	823	484.19
187	2	1.Low	2.Large	1.Small	2.High	1.Small	3PTs	151.627	857	450.2
188	3	1.Low	2.Large	1.Small	2.High	1.Small	3PTs	147.353	844	521.99
189	4	1.Low	2.Large	1.Small	2.High	1.Small	3PTs	149.334	885	445.65
190	5	1.Low	2.Large	1.Small	2.High	1.Small	3PTs	148.795	816	450
191	1	1.Low	2.Large	1.Small	2.High	1.Small	Two-optional 3PTs	148.687	830	450.78
192	2	1.Low	2.Large	1.Small	2.High	1.Small	Two-optional 3PTs	153.624	816	465.2
193	3	1.Low	2.Large	1.Small	2.High	1.Small	Two-optional 3PTs	151.183	866	511.71
194	4	1.Low	2.Large	1.Small	2.High	1.Small	Two-optional 3PTs	152.006	836	450.7
195	5	1.Low	2.Large	1.Small	2.High	1.Small	Two-optional 3PTs	155.577	858	474.37
196	1	1.Low	2.Large	1.Small	2.High	1.Small	Three-optional 3PTs	155.539	780	443.54
197	2	1.Low	2.Large	1.Small	2.High	1.Small	Three-optional 3PTs	151.488	775	507.58
198	3	1.Low	2.Large	1.Small	2.High	1.Small	Three-optional 3PTs	152.811	724	469.69
199	4	1.Low	2.Large	1.Small	2.High	1.Small	Three-optional 3PTs	151.111	795	462.52
200	5	1.Low	2.Large	1.Small	2.High	1.Small	Three-optional 3PTs	151.104	827	459.02
201	1	1.Low	2.Large	1.Small	1.Low	2.Large	2PTs	110.585	733	546.76
202	2	1.Low	2.Large	1.Small	1.Low	2.Large	2PTs	111.33	713	536.71
203	3	1.Low	2.Large	1.Small	1.Low	2.Large	2PTs	108.286	744	551.95
204	4	1.Low	2.Large	1.Small	1.Low	2.Large	2PTs	110.615	730	547.65
205	5	1.Low	2.Large	1.Small	1.Low	2.Large	2PTs	110.726	787	580.18
206	1	1.Low	2.Large	1.Small	1.Low	2.Large	3PTs	102.903	671	443.88
207	2	1.Low	2.Large	1.Small	1.Low	2.Large	3PTs	103.616	669	420
208	3	1.Low	2.Large	1.Small	1.Low	2.Large	3PTs	121.316	789	409.75
209	4	1.Low	2.Large	1.Small	1.Low	2.Large	3PTs	122.743	859	492.81
210	5	1.Low	2.Large	1.Small	1.Low	2.Large	3PTs	107.308	796	464.99
211	1	1.Low	2.Large	1.Small	1.Low	2.Large	Two-optional 3PTs	129.617	850	462.93
212	2	1.Low	2.Large	1.Small	1.Low	2.Large	Two-optional 3PTs	125.207	815	450.85
213	3	1.Low	2.Large	1.Small	1.Low	2.Large	Two-optional 3PTs	110.207	795	401.81
214	4	1.Low	2.Large	1.Small	1.Low	2.Large	Two-optional 3PTs	122.389	916	413.99
215	5	1.Low	2.Large	1.Small	1.Low	2.Large	Two-optional 3PTs	146.799	811	462.14
216	1	1.Low	2.Large	1.Small	1.Low	2.Large	Three-optional 3PTs	123.683	839	468.15
217	2	1.Low	2.Large	1.Small	1.Low	2.Large	Three-optional 3PTs	111.217	775	434.64
218	3	1.Low	2.Large	1.Small	1.Low	2.Large	Three-optional 3PTs	111.874	752	498.88
219	4	1.Low	2.Large	1.Small	1.Low	2.Large	Three-optional 3PTs	116.832	739	481.25
220	5	1.Low	2.Large	1.Small	1.Low	2.Large	Three-optional 3PTs	115.839	858	458.62
221	1	1.Low	2.Large	1.Small	1.Low	1.Small	2PTs	112.116	775	576.94
222	2	1.Low	2.Large	1.Small	1.Low	1.Small	2PTs	112.671	784	575.01
223	3	1.Low	2.Large	1.Small	1.Low	1.Small	2PTs	112.112	745	560.95
224	4	1.Low	2.Large	1.Small	1.Low	1.Small	2PTs	110.259	744	554.96
225	5	1.Low	2.Large	1.Small	1.Low	1.Small	2PTs	108.575	775	574.47
226	1	1.Low	2.Large	1.Small	1.Low	1.Small	3PTs	118.914	727	449.12
227	2	1.Low	2.Large	1.Small	1.Low	1.Small	3PTs	123.95	760	433.66
228	3	1.Low	2.Large	1.Small	1.Low	1.Small	3PTs	120.792	761	473.41
229	4	1.Low	2.Large	1.Small	1.Low	1.Small	3PTs	120.112	858	472.49
230	5	1.Low	2.Large	1.Small	1.Low	1.Small	3PTs	118.115	812	490.2
231	1	1.Low	2.Large	1.Small	1.Low	1.Small	Two-optional 3PTs	118.097	797	443.9
232	2	1.Low	2.Large	1.Small	1.Low	1.Small	Two-optional 3PTs	112.815	833	395.55
233	3	1.Low	2.Large	1.Small	1.Low	1.Small	Two-optional 3PTs	112.456	771	376.76
234	4	1.Low	2.Large	1.Small	1.Low	1.Small	Two-optional 3PTs	111.253	755	374.27
235	5	1.Low	2.Large	1.Small	1.Low	1.Small	Two-optional 3PTs	114.066	751	377.44
236	1	1.Low	2.Large	1.Small	1.Low	1.Small	Three-optional 3PTs	121.323	733	392.7
237	2	1.Low	2.Large	1.Small	1.Low	1.Small	Three-optional 3PTs	112.726	775	407.35
238	3	1.Low	2.Large	1.Small	1.Low	1.Small	Three-optional 3PTs	110.661	757	397.09
239	4	1.Low	2.Large	1.Small	1.Low	1.Small	Three-optional 3PTs	110.149	775	460.53
240	5	1.Low	2.Large	1.Small	1.Low	1.Small	Three-optional 3PTs	110.384	723	398.91
241	1	1.Low	1.Small	1.Small	2.High	2.Large	2PTs	142.317	891	712.16
242	2	1.Low	1.Small	1.Small	2.High	2.Large	2PTs	142.656	865	685.91
243	3	1.Low	1.Small	1.Small	2.High	2.Large	2PTs	143.737	858	694.5
244	4	1.Low	1.Small	1.Small	2.High	2.Large	2PTs	139.278	848	680.98
245	5	1.Low	1.Small	1.Small	2.High	2.Large	2PTs	140.256	899	723.9
246	1	1.Low	1.Small	1.Small	2.High	2.Large	3PTs	149.786	854	578.16
247	2	1.Low	1.Small	1.Small	2.High	2.Large	3PTs	151.59	859	519.12
248	3	1.Low	1.Small	1.Small	2.High	2.Large	3PTs	152.922	803	491.58
249	4	1.Low	1.Small	1.Small	2.High	2.Large	3PTs	151.145	897	541.17
250	5	1.Low	1.Small	1.Small	2.High	2.Large	3PTs	148.376	835	535.94
251	1	1.Low	1.Small	1.Small	2.High	2.Large	Two-optional 3PTs	158.106	864	513.9
252	2	1.Low	1.Small	1.Small	2.High	2.Large	Two-optional 3PTs	152.013	882	558.79
253	3	1.Low	1.Small	1.Small	2.High	2.Large	Two-optional 3PTs	149.658	771	477.97
254	4	1.Low	1.Small	1.Small	2.High	2.Large	Two-optional 3PTs	153.493	857	493
255	5	1.Low	1.Small	1.Small	2.High	2.Large	Two-optional 3PTs	156.183	867	566.87
256	1	1.Low	1.Small	1.Small	2.High	2.Large	Three-optional 3PTs	176.639	905	557.69
257	2	1.Low	1.Small	1.Small	2.High	2.Large	Three-optional 3PTs	205.061	940	624.59
258	3	1.Low	1.Small	1.Small	2.High	2.Large	Three-optional 3PTs	180.309	843	609.45
259	4	1.Low	1.Small	1.Small	2.High	2.Large	Three-optional 3PTs	172.299	876	591.86
260	5	1.Low	1.Small	1.Small	2.High	2.Large	Three-optional 3PTs	176.416	756	544.03
261	1	1.Low	1.Small	1.Small	2.High	1.Small	2PTs	145.558	906	734.12
262	2	1.Low	1.Small	1.Small	2.High	1.Small	2PTs	148.004	824	669.02
263	3	1.Low	1.Small	1.Small	2.High	1.Small	2PTs	151.545	856	698.93
264	4	1.Low	1.Small	1.Small	2.High	1.Small	2PTs	151.456	858	696.32
265	5	1.Low	1.Small	1.Small	2.High	1.Small	2PTs	150.021	889	721.73
266	1	1.Low	1.Small	1.Small	2.High	1.Small	3PTs	161.953	901	534.42
267	2	1.Low	1.Small	1.Small	2.High	1.Small	3PTs	161.49	897	504.08
268	3	1.Low	1.Small	1.Small	2.High	1.Small	3PTs	162.907	845	547.72
269	4	1.Low	1.Small	1.Small	2.High	1.Small	3PTs	164.238	883	517.15
270	5	1.Low	1.Small	1.Small	2.High	1.Small	3PTs	165.564	870	503.23
271	1	1.Low	1.Small	1.Small	2.High	1.Small	Two-optional 3PTs	166.492	888	543.98
272	2	1.Low	1.Small	1.Small	2.High	1.Small	Two-optional 3PTs	163.077	886	559.62
273	3	1.Low	1.Small	1.Small	2.High	1.Small	Two-optional 3PTs	163.23	896	553.67
274	4	1.Low	1.Small	1.Small	2.High	1.Small	Two-optional 3PTs	163.112	863	542.69
275	5	1.Low	1.Small	1.Small	2.High	1.Small	Two-optional 3PTs	163.002	919	546.93
276	1	1.Low	1.Small	1.Small	2.High	1.Small	Three-optional 3PTs	166.275	921	549.52
277	2	1.Low	1.Small	1.Small	2.High	1.Small	Three-optional 3PTs	166.148	864	548.16
278	3	1.Low	1.Small	1.Small	2.High	1.Small	Three-optional 3PTs	166.57	974	530.66
279	4	1.Low	1.Small	1.Small	2.High	1.Small	Three-optional 3PTs	163.599	940	561.58
280	5	1.Low	1.Small	1.Small	2.High	1.Small	Three-optional 3PTs	163.547	914	536.21
281	1	1.Low	1.Small	1.Small	1.Low	2.Large	2PTs	130.651	862	616.69
282	2	1.Low	1.Small	1.Small	1.Low	2.Large	2PTs	131.972	845	605.66
283	3	1.Low	1.Small	1.Small	1.Low	2.Large	2PTs	132.725	858	611
284	4	1.Low	1.Small	1.Small	1.Low	2.Large	2PTs	135.407	879	626.18
285	5	1.Low	1.Small	1.Small	1.Low	2.Large	2PTs	133.098	905	640.22
286	1	1.Low	1.Small	1.Small	1.Low	2.Large	3PTs	114.077	818	441.18
287	2	1.Low	1.Small	1.Small	1.Low	2.Large	3PTs	126.103	902	511.81
288	3	1.Low	1.Small	1.Small	1.Low	2.Large	3PTs	114.336	808	420.17
289	4	1.Low	1.Small	1.Small	1.Low	2.Large	3PTs	116.391	824	494.46
290	5	1.Low	1.Small	1.Small	1.Low	2.Large	3PTs	128.458	828	463.16
291	1	1.Low	1.Small	1.Small	1.Low	2.Large	Two-optional 3PTs	130.728	890	471.25
292	2	1.Low	1.Small	1.Small	1.Low	2.Large	Two-optional 3PTs	113.326	809	433.81
293	3	1.Low	1.Small	1.Small	1.Low	2.Large	Two-optional 3PTs	127.638	884	496.67
294	4	1.Low	1.Small	1.Small	1.Low	2.Large	Two-optional 3PTs	123.355	870	444.98
295	5	1.Low	1.Small	1.Small	1.Low	2.Large	Two-optional 3PTs	124.714	878	482.17
296	1	1.Low	1.Small	1.Small	1.Low	2.Large	Three-optional 3PTs	115.08	877	471.25
297	2	1.Low	1.Small	1.Small	1.Low	2.Large	Three-optional 3PTs	114.467	828	462.4
298	3	1.Low	1.Small	1.Small	1.Low	2.Large	Three-optional 3PTs	113.052	799	466.62
299	4	1.Low	1.Small	1.Small	1.Low	2.Large	Three-optional 3PTs	119.655	906	439.42
300	5	1.Low	1.Small	1.Small	1.Low	2.Large	Three-optional 3PTs	114.391	868	457.14
301	1	1.Low	1.Small	1.Small	1.Low	1.Small	2PTs	134.24	915	647.03
302	2	1.Low	1.Small	1.Small	1.Low	1.Small	2PTs	133.44	890	633.96
303	3	1.Low	1.Small	1.Small	1.Low	1.Small	2PTs	132.292	893	632.46
304	4	1.Low	1.Small	1.Small	1.Low	1.Small	2PTs	131.613	871	619.56
305	5	1.Low	1.Small	1.Small	1.Low	1.Small	2PTs	132.054	870	615.17
306	1	1.Low	1.Small	1.Small	1.Low	1.Small	3PTs	116.346	867	417.53
307	2	1.Low	1.Small	1.Small	1.Low	1.Small	3PTs	121.556	921	482.46
308	3	1.Low	1.Small	1.Small	1.Low	1.Small	3PTs	118.652	902	532.93
309	4	1.Low	1.Small	1.Small	1.Low	1.Small	3PTs	122.208	946	505.54
310	5	1.Low	1.Small	1.Small	1.Low	1.Small	3PTs	117.934	895	523.6
311	1	1.Low	1.Small	1.Small	1.Low	1.Small	Two-optional 3PTs	118.311	866	451.11
312	2	1.Low	1.Small	1.Small	1.Low	1.Small	Two-optional 3PTs	121.994	878	471.15
313	3	1.Low	1.Small	1.Small	1.Low	1.Small	Two-optional 3PTs	116.668	831	441.26
314	4	1.Low	1.Small	1.Small	1.Low	1.Small	Two-optional 3PTs	116.999	845	470.91
315	5	1.Low	1.Small	1.Small	1.Low	1.Small	Two-optional 3PTs	124.136	860	488.18
316	1	1.Low	1.Small	1.Small	1.Low	1.Small	Three-optional 3PTs	117.02	811	458.54
317	2	1.Low	1.Small	1.Small	1.Low	1.Small	Three-optional 3PTs	116.201	794	457.78
318	3	1.Low	1.Small	1.Small	1.Low	1.Small	Three-optional 3PTs	124.095	850	430.77
319	4	1.Low	1.Small	1.Small	1.Low	1.Small	Three-optional 3PTs	126.459	860	472.32
320	5	1.Low	1.Small	1.Small	1.Low	1.Small	Three-optional 3PTs	125.012	884	506.29
321	1	2.High	2.Large	2.Large	2.High	2.Large	2PTs	199.084	778	386.2
322	2	2.High	2.Large	2.Large	2.High	2.Large	2PTs	208.353	804	377.7
323	3	2.High	2.Large	2.Large	2.High	2.Large	2PTs	199.187	893	446.31
324	4	2.High	2.Large	2.Large	2.High	2.Large	2PTs	205.661	842	374.78
325	5	2.High	2.Large	2.Large	2.High	2.Large	2PTs	205.744	771	379.45
326	1	2.High	2.Large	2.Large	2.High	2.Large	3PTs	217.099	713	562.76
327	2	2.High	2.Large	2.Large	2.High	2.Large	3PTs	230.061	794	626.33
328	3	2.High	2.Large	2.Large	2.High	2.Large	3PTs	229.293	830	603.17
329	4	2.High	2.Large	2.Large	2.High	2.Large	3PTs	225.87	723	601
330	5	2.High	2.Large	2.Large	2.High	2.Large	3PTs	220.984	728	547.19
331	1	2.High	2.Large	2.Large	2.High	2.Large	Two-optional 3PTs	223.192	775	605.02
332	2	2.High	2.Large	2.Large	2.High	2.Large	Two-optional 3PTs	231.492	742	597.45
333	3	2.High	2.Large	2.Large	2.High	2.Large	Two-optional 3PTs	235.248	757	617.67
334	4	2.High	2.Large	2.Large	2.High	2.Large	Two-optional 3PTs	238.642	754	614.63
335	5	2.High	2.Large	2.Large	2.High	2.Large	Two-optional 3PTs	227.485	725	590.54
336	1	2.High	2.Large	2.Large	2.High	2.Large	Three-optional 3PTs	253.234	918	676.63
337	2	2.High	2.Large	2.Large	2.High	2.Large	Three-optional 3PTs	232.766	876	537.1
338	3	2.High	2.Large	2.Large	2.High	2.Large	Three-optional 3PTs	236.966	907	656.23
339	4	2.High	2.Large	2.Large	2.High	2.Large	Three-optional 3PTs	246.9	671	578.91
340	5	2.High	2.Large	2.Large	2.High	2.Large	Three-optional 3PTs	231.575	724	577.19
341	1	2.High	2.Large	2.Large	2.High	1.Small	2PTs	206.746	745	355.73
342	2	2.High	2.Large	2.Large	2.High	1.Small	2PTs	222.928	747	357.76
343	3	2.High	2.Large	2.Large	2.High	1.Small	2PTs	210.979	826	402.06
344	4	2.High	2.Large	2.Large	2.High	1.Small	2PTs	223.998	816	382.97
345	5	2.High	2.Large	2.Large	2.High	1.Small	2PTs	209.576	854	422.39
346	1	2.High	2.Large	2.Large	2.High	1.Small	3PTs	235.348	783	643.63
347	2	2.High	2.Large	2.Large	2.High	1.Small	3PTs	230.276	746	614.77
348	3	2.High	2.Large	2.Large	2.High	1.Small	3PTs	236.762	796	614.39
349	4	2.High	2.Large	2.Large	2.High	1.Small	3PTs	235.403	760	609.97
350	5	2.High	2.Large	2.Large	2.High	1.Small	3PTs	231.803	796	623.62
351	1	2.High	2.Large	2.Large	2.High	1.Small	Two-optional 3PTs	234.162	779	630.03
352	2	2.High	2.Large	2.Large	2.High	1.Small	Two-optional 3PTs	231.841	737	605.76
353	3	2.High	2.Large	2.Large	2.High	1.Small	Two-optional 3PTs	234.262	855	664.56
354	4	2.High	2.Large	2.Large	2.High	1.Small	Two-optional 3PTs	234.848	769	627.27
355	5	2.High	2.Large	2.Large	2.High	1.Small	Two-optional 3PTs	238.514	831	661.38
356	1	2.High	2.Large	2.Large	2.High	1.Small	Three-optional 3PTs	236.347	719	585.98
357	2	2.High	2.Large	2.Large	2.High	1.Small	Three-optional 3PTs	234.482	777	682.25
358	3	2.High	2.Large	2.Large	2.High	1.Small	Three-optional 3PTs	238.967	949	631.66
359	4	2.High	2.Large	2.Large	2.High	1.Small	Three-optional 3PTs	243.456	756	571.99
360	5	2.High	2.Large	2.Large	2.High	1.Small	Three-optional 3PTs	233.708	834	714.89
361	1	2.High	2.Large	2.Large	1.Low	2.Large	2PTs	163.84	812	564.36
362	2	2.High	2.Large	2.Large	1.Low	2.Large	2PTs	168.32	772	529.37
363	3	2.High	2.Large	2.Large	1.Low	2.Large	2PTs	164.069	708	503.48
364	4	2.High	2.Large	2.Large	1.Low	2.Large	2PTs	162.729	817	562.41
365	5	2.High	2.Large	2.Large	1.Low	2.Large	2PTs	162.464	836	566.25
366	1	2.High	2.Large	2.Large	1.Low	2.Large	3PTs	177.442	755	512.24
367	2	2.High	2.Large	2.Large	1.Low	2.Large	3PTs	176.919	716	491.05
368	3	2.High	2.Large	2.Large	1.Low	2.Large	3PTs	179.941	712	492.01
369	4	2.High	2.Large	2.Large	1.Low	2.Large	3PTs	175.974	821	555.66
370	5	2.High	2.Large	2.Large	1.Low	2.Large	3PTs	180.26	696	508.56
371	1	2.High	2.Large	2.Large	1.Low	2.Large	Two-optional 3PTs	185.594	775	526.2
372	2	2.High	2.Large	2.Large	1.Low	2.Large	Two-optional 3PTs	178.162	768	529.53
373	3	2.High	2.Large	2.Large	1.Low	2.Large	Two-optional 3PTs	180.904	792	536.47
374	4	2.High	2.Large	2.Large	1.Low	2.Large	Two-optional 3PTs	175.002	749	523.4
375	5	2.High	2.Large	2.Large	1.Low	2.Large	Two-optional 3PTs	183.485	734	523.3
376	1	2.High	2.Large	2.Large	1.Low	2.Large	Three-optional 3PTs	197.36	910	487.48
377	2	2.High	2.Large	2.Large	1.Low	2.Large	Three-optional 3PTs	182.462	769	506.76
378	3	2.High	2.Large	2.Large	1.Low	2.Large	Three-optional 3PTs	181.236	713	498.93
379	4	2.High	2.Large	2.Large	1.Low	2.Large	Three-optional 3PTs	188.358	999	531.68
380	5	2.High	2.Large	2.Large	1.Low	2.Large	Three-optional 3PTs	183.334	727	554.57
381	1	2.High	2.Large	2.Large	1.Low	1.Small	2PTs	169.254	802	566.01
382	2	2.High	2.Large	2.Large	1.Low	1.Small	2PTs	166.709	827	574.77
383	3	2.High	2.Large	2.Large	1.Low	1.Small	2PTs	162.057	748	533.14
384	4	2.High	2.Large	2.Large	1.Low	1.Small	2PTs	167.536	803	561.18
385	5	2.High	2.Large	2.Large	1.Low	1.Small	2PTs	166.283	717	501.52
386	1	2.High	2.Large	2.Large	1.Low	1.Small	3PTs	177.089	757	533.78
387	2	2.High	2.Large	2.Large	1.Low	1.Small	3PTs	176.345	708	504.37
388	3	2.High	2.Large	2.Large	1.Low	1.Small	3PTs	181.263	767	539.72
389	4	2.High	2.Large	2.Large	1.Low	1.Small	3PTs	183.598	769	538.07
390	5	2.High	2.Large	2.Large	1.Low	1.Small	3PTs	178.958	776	599.27
391	1	2.High	2.Large	2.Large	1.Low	1.Small	Two-optional 3PTs	180.942	760	522.24
392	2	2.High	2.Large	2.Large	1.Low	1.Small	Two-optional 3PTs	179.767	764	548.85
393	3	2.High	2.Large	2.Large	1.Low	1.Small	Two-optional 3PTs	182.998	772	526.22
394	4	2.High	2.Large	2.Large	1.Low	1.Small	Two-optional 3PTs	181.181	721	504.49
395	5	2.High	2.Large	2.Large	1.Low	1.Small	Two-optional 3PTs	182.649	765	545.34
396	1	2.High	2.Large	2.Large	1.Low	1.Small	Three-optional 3PTs	184.559	769	562.04
397	2	2.High	2.Large	2.Large	1.Low	1.Small	Three-optional 3PTs	196.234	850	558.23
398	3	2.High	2.Large	2.Large	1.Low	1.Small	Three-optional 3PTs	180.151	713	548.95
399	4	2.High	2.Large	2.Large	1.Low	1.Small	Three-optional 3PTs	189.044	883	664.1
400	5	2.High	2.Large	2.Large	1.Low	1.Small	Three-optional 3PTs	184.285	827	579.41
401	1	2.High	1.Small	2.Large	2.High	2.Large	2PTs	231.356	783	375.55
402	2	2.High	1.Small	2.Large	2.High	2.Large	2PTs	231.143	767	366.53
403	3	2.High	1.Small	2.Large	2.High	2.Large	2PTs	229.066	850	422.81
404	4	2.High	1.Small	2.Large	2.High	2.Large	2PTs	226.449	826	432.26
405	5	2.High	1.Small	2.Large	2.High	2.Large	2PTs	226.738	768	391.8
406	1	2.High	1.Small	2.Large	2.High	2.Large	3PTs	226.681	842	644.76
407	2	2.High	1.Small	2.Large	2.High	2.Large	3PTs	243.454	804	641.12
408	3	2.High	1.Small	2.Large	2.High	2.Large	3PTs	237.513	761	642.99
409	4	2.High	1.Small	2.Large	2.High	2.Large	3PTs	230.546	835	646.39
410	5	2.High	1.Small	2.Large	2.High	2.Large	3PTs	237.754	752	616.72
411	1	2.High	1.Small	2.Large	2.High	2.Large	Two-optional 3PTs	226.585	827	660.28
412	2	2.High	1.Small	2.Large	2.High	2.Large	Two-optional 3PTs	241.063	821	648.94
413	3	2.High	1.Small	2.Large	2.High	2.Large	Two-optional 3PTs	232.414	752	610.77
414	4	2.High	1.Small	2.Large	2.High	2.Large	Two-optional 3PTs	232.326	747	594.66
415	5	2.High	1.Small	2.Large	2.High	2.Large	Two-optional 3PTs	234.436	812	653.69
416	1	2.High	1.Small	2.Large	2.High	2.Large	Three-optional 3PTs	240.657	737	579.13
417	2	2.High	1.Small	2.Large	2.High	2.Large	Three-optional 3PTs	235.318	782	651.14
418	3	2.High	1.Small	2.Large	2.High	2.Large	Three-optional 3PTs	238.925	749	597.74
419	4	2.High	1.Small	2.Large	2.High	2.Large	Three-optional 3PTs	262.664	921	793.48
420	5	2.High	1.Small	2.Large	2.High	2.Large	Three-optional 3PTs	235.811	858	678.99
421	1	2.High	1.Small	2.Large	2.High	1.Small	2PTs	255.214	824	426.64
422	2	2.High	1.Small	2.Large	2.High	1.Small	2PTs	253.774	804	417.22
423	3	2.High	1.Small	2.Large	2.High	1.Small	2PTs	261.252	839	417.35
424	4	2.High	1.Small	2.Large	2.High	1.Small	2PTs	240.596	811	430.84
425	5	2.High	1.Small	2.Large	2.High	1.Small	2PTs	251.804	822	440.45
426	1	2.High	1.Small	2.Large	2.High	1.Small	3PTs	245.663	799	661.64
427	2	2.High	1.Small	2.Large	2.High	1.Small	3PTs	242.91	824	735.42
428	3	2.High	1.Small	2.Large	2.High	1.Small	3PTs	250.874	840	691.24
429	4	2.High	1.Small	2.Large	2.High	1.Small	3PTs	243.945	822	690.57
430	5	2.High	1.Small	2.Large	2.High	1.Small	3PTs	242.601	800	631.83
431	1	2.High	1.Small	2.Large	2.High	1.Small	Two-optional 3PTs	243.604	839	668.28
432	2	2.High	1.Small	2.Large	2.High	1.Small	Two-optional 3PTs	247.667	808	673.26
433	3	2.High	1.Small	2.Large	2.High	1.Small	Two-optional 3PTs	244.462	808	682.2
434	4	2.High	1.Small	2.Large	2.High	1.Small	Two-optional 3PTs	246.777	778	659.27
435	5	2.High	1.Small	2.Large	2.High	1.Small	Two-optional 3PTs	243.243	820	695.23
436	1	2.High	1.Small	2.Large	2.High	1.Small	Three-optional 3PTs	259.722	961	691.45
437	2	2.High	1.Small	2.Large	2.High	1.Small	Three-optional 3PTs	249.85	724	568.03
438	3	2.High	1.Small	2.Large	2.High	1.Small	Three-optional 3PTs	261.312	977	726.82
439	4	2.High	1.Small	2.Large	2.High	1.Small	Three-optional 3PTs	244.85	878	697.72
440	5	2.High	1.Small	2.Large	2.High	1.Small	Three-optional 3PTs	241.45	778	674.99
441	1	2.High	1.Small	2.Large	1.Low	2.Large	2PTs	182.725	824	687.97
442	2	2.High	1.Small	2.Large	1.Low	2.Large	2PTs	181.828	806	673.82
443	3	2.High	1.Small	2.Large	1.Low	2.Large	2PTs	174.73	676	578.55
444	4	2.High	1.Small	2.Large	1.Low	2.Large	2PTs	180.43	728	611.14
445	5	2.High	1.Small	2.Large	1.Low	2.Large	2PTs	180.154	790	669.04
446	1	2.High	1.Small	2.Large	1.Low	2.Large	3PTs	185.749	772	540.68
447	2	2.High	1.Small	2.Large	1.Low	2.Large	3PTs	187.712	841	571.19
448	3	2.High	1.Small	2.Large	1.Low	2.Large	3PTs	186.815	829	565.11
449	4	2.High	1.Small	2.Large	1.Low	2.Large	3PTs	188.348	733	528.14
450	5	2.High	1.Small	2.Large	1.Low	2.Large	3PTs	191.269	811	588.26
451	1	2.High	1.Small	2.Large	1.Low	2.Large	Two-optional 3PTs	194.279	832	590.98
452	2	2.High	1.Small	2.Large	1.Low	2.Large	Two-optional 3PTs	189.514	777	554.99
453	3	2.High	1.Small	2.Large	1.Low	2.Large	Two-optional 3PTs	189.092	778	554.64
454	4	2.High	1.Small	2.Large	1.Low	2.Large	Two-optional 3PTs	190.343	769	575.53
455	5	2.High	1.Small	2.Large	1.Low	2.Large	Two-optional 3PTs	192.551	774	564.48
456	1	2.High	1.Small	2.Large	1.Low	2.Large	Three-optional 3PTs	190.999	877	564.71
457	2	2.High	1.Small	2.Large	1.Low	2.Large	Three-optional 3PTs	190.108	782	621.5
458	3	2.High	1.Small	2.Large	1.Low	2.Large	Three-optional 3PTs	199.248	928	646.15
459	4	2.High	1.Small	2.Large	1.Low	2.Large	Three-optional 3PTs	191.329	873	667.41
460	5	2.High	1.Small	2.Large	1.Low	2.Large	Three-optional 3PTs	202.911	796	503.54
461	1	2.High	1.Small	2.Large	1.Low	1.Small	2PTs	183.106	802	692.52
462	2	2.High	1.Small	2.Large	1.Low	1.Small	2PTs	180.792	738	632.05
463	3	2.High	1.Small	2.Large	1.Low	1.Small	2PTs	183.625	829	713.8
464	4	2.High	1.Small	2.Large	1.Low	1.Small	2PTs	172.597	721	625.66
465	5	2.High	1.Small	2.Large	1.Low	1.Small	2PTs	177.515	817	713.55
466	1	2.High	1.Small	2.Large	1.Low	1.Small	3PTs	189.618	773	592.11
467	2	2.High	1.Small	2.Large	1.Low	1.Small	3PTs	189.363	732	561.76
468	3	2.High	1.Small	2.Large	1.Low	1.Small	3PTs	190.125	801	573.29
469	4	2.High	1.Small	2.Large	1.Low	1.Small	3PTs	189.412	801	553.28
470	5	2.High	1.Small	2.Large	1.Low	1.Small	3PTs	190.459	785	603.38
471	1	2.High	1.Small	2.Large	1.Low	1.Small	Two-optional 3PTs	193.787	797	611.96
472	2	2.High	1.Small	2.Large	1.Low	1.Small	Two-optional 3PTs	195.178	781	578.61
473	3	2.High	1.Small	2.Large	1.Low	1.Small	Two-optional 3PTs	198.729	824	597.1
474	4	2.High	1.Small	2.Large	1.Low	1.Small	Two-optional 3PTs	193.593	749	562.72
475	5	2.High	1.Small	2.Large	1.Low	1.Small	Two-optional 3PTs	190.353	786	597.9
476	1	2.High	1.Small	2.Large	1.Low	1.Small	Three-optional 3PTs	197.003	798	567.77
477	2	2.High	1.Small	2.Large	1.Low	1.Small	Three-optional 3PTs	203.292	956	601.2
478	3	2.High	1.Small	2.Large	1.Low	1.Small	Three-optional 3PTs	191.546	819	558.63
479	4	2.High	1.Small	2.Large	1.Low	1.Small	Three-optional 3PTs	192.002	731	521.76
480	5	2.High	1.Small	2.Large	1.Low	1.Small	Three-optional 3PTs	215.436	905	600.57
481	1	1.Low	2.Large	2.Large	2.High	2.Large	2PTs	117.332	690	520.22
482	2	1.Low	2.Large	2.Large	2.High	2.Large	2PTs	113.641	701	531.88
483	3	1.Low	2.Large	2.Large	2.High	2.Large	2PTs	115.626	748	567.93
484	4	1.Low	2.Large	2.Large	2.High	2.Large	2PTs	116.325	733	553.76
485	5	1.Low	2.Large	2.Large	2.High	2.Large	2PTs	114.755	759	576.52
486	1	1.Low	2.Large	2.Large	2.High	2.Large	3PTs	139.118	706	434.13
487	2	1.Low	2.Large	2.Large	2.High	2.Large	3PTs	138.462	732	427.98
488	3	1.Low	2.Large	2.Large	2.High	2.Large	3PTs	133.693	774	467.2
489	4	1.Low	2.Large	2.Large	2.High	2.Large	3PTs	135.54	643	406.64
490	5	1.Low	2.Large	2.Large	2.High	2.Large	3PTs	131.391	699	425.99
491	1	1.Low	2.Large	2.Large	2.High	2.Large	Two-optional 3PTs	140.888	775	460.74
492	2	1.Low	2.Large	2.Large	2.High	2.Large	Two-optional 3PTs	136.364	751	430.27
493	3	1.Low	2.Large	2.Large	2.High	2.Large	Two-optional 3PTs	140.37	713	473.23
494	4	1.Low	2.Large	2.Large	2.High	2.Large	Two-optional 3PTs	136.049	790	436.69
495	5	1.Low	2.Large	2.Large	2.High	2.Large	Two-optional 3PTs	136.749	758	443.23
496	1	1.Low	2.Large	2.Large	2.High	2.Large	Three-optional 3PTs	137.218	695	426.39
497	2	1.Low	2.Large	2.Large	2.High	2.Large	Three-optional 3PTs	137.402	865	449.68
498	3	1.Low	2.Large	2.Large	2.High	2.Large	Three-optional 3PTs	139.575	585	429.09
499	4	1.Low	2.Large	2.Large	2.High	2.Large	Three-optional 3PTs	137.822	725	444.68
500	5	1.Low	2.Large	2.Large	2.High	2.Large	Three-optional 3PTs	137.586	785	403.4
501	1	1.Low	2.Large	2.Large	2.High	1.Small	2PTs	122.17	656	521.53
502	2	1.Low	2.Large	2.Large	2.High	1.Small	2PTs	115.882	706	557.38
503	3	1.Low	2.Large	2.Large	2.High	1.Small	2PTs	117.264	657	531.03
504	4	1.Low	2.Large	2.Large	2.High	1.Small	2PTs	122.126	722	565.02
505	5	1.Low	2.Large	2.Large	2.High	1.Small	2PTs	122.483	678	542.15
506	1	1.Low	2.Large	2.Large	2.High	1.Small	3PTs	134.629	660	371.42
507	2	1.Low	2.Large	2.Large	2.High	1.Small	3PTs	139.138	748	408.07
508	3	1.Low	2.Large	2.Large	2.High	1.Small	3PTs	133.567	787	438.18
509	4	1.Low	2.Large	2.Large	2.High	1.Small	3PTs	137.619	794	470.58
510	5	1.Low	2.Large	2.Large	2.High	1.Small	3PTs	140.212	792	489.55
511	1	1.Low	2.Large	2.Large	2.High	1.Small	Two-optional 3PTs	145.061	763	442.96
512	2	1.Low	2.Large	2.Large	2.High	1.Small	Two-optional 3PTs	139.722	735	411.27
513	3	1.Low	2.Large	2.Large	2.High	1.Small	Two-optional 3PTs	142.459	794	449.05
514	4	1.Low	2.Large	2.Large	2.High	1.Small	Two-optional 3PTs	137.695	733	432.14
515	5	1.Low	2.Large	2.Large	2.High	1.Small	Two-optional 3PTs	140.055	745	430.73
516	1	1.Low	2.Large	2.Large	2.High	1.Small	Three-optional 3PTs	148.711	696	472.59
517	2	1.Low	2.Large	2.Large	2.High	1.Small	Three-optional 3PTs	141.504	748	433.14
518	3	1.Low	2.Large	2.Large	2.High	1.Small	Three-optional 3PTs	142.824	773	470.86
519	4	1.Low	2.Large	2.Large	2.High	1.Small	Three-optional 3PTs	144.914	834	580.29
520	5	1.Low	2.Large	2.Large	2.High	1.Small	Three-optional 3PTs	140.156	799	507.5
521	1	1.Low	2.Large	2.Large	1.Low	2.Large	2PTs	102.416	723	533.61
522	2	1.Low	2.Large	2.Large	1.Low	2.Large	2PTs	103.674	696	514.76
523	3	1.Low	2.Large	2.Large	1.Low	2.Large	2PTs	97.8415	700	519.74
524	4	1.Low	2.Large	2.Large	1.Low	2.Large	2PTs	101.467	695	518.24
525	5	1.Low	2.Large	2.Large	1.Low	2.Large	2PTs	107.357	707	525.37
526	1	1.Low	2.Large	2.Large	1.Low	2.Large	3PTs	99.0296	750	454.54
527	2	1.Low	2.Large	2.Large	1.Low	2.Large	3PTs	102.777	745	391.19
528	3	1.Low	2.Large	2.Large	1.Low	2.Large	3PTs	101.427	766	422
529	4	1.Low	2.Large	2.Large	1.Low	2.Large	3PTs	103.588	645	340.1
530	5	1.Low	2.Large	2.Large	1.Low	2.Large	3PTs	100.223	726	337.82
531	1	1.Low	2.Large	2.Large	1.Low	2.Large	Two-optional 3PTs	112.86	630	394.36
532	2	1.Low	2.Large	2.Large	1.Low	2.Large	Two-optional 3PTs	111.693	614	346.3
533	3	1.Low	2.Large	2.Large	1.Low	2.Large	Two-optional 3PTs	114.207	736	429.14
534	4	1.Low	2.Large	2.Large	1.Low	2.Large	Two-optional 3PTs	109.339	725	405.14
535	5	1.Low	2.Large	2.Large	1.Low	2.Large	Two-optional 3PTs	103.994	746	361.93
536	1	1.Low	2.Large	2.Large	1.Low	2.Large	Three-optional 3PTs	133.158	794	459.36
537	2	1.Low	2.Large	2.Large	1.Low	2.Large	Three-optional 3PTs	111.584	837	418.73
538	3	1.Low	2.Large	2.Large	1.Low	2.Large	Three-optional 3PTs	116.997	720	418.62
539	4	1.Low	2.Large	2.Large	1.Low	2.Large	Three-optional 3PTs	120.518	775	426.14
540	5	1.Low	2.Large	2.Large	1.Low	2.Large	Three-optional 3PTs	115.084	735	435.37
541	1	1.Low	2.Large	2.Large	1.Low	1.Small	2PTs	101.692	717	531.43
542	2	1.Low	2.Large	2.Large	1.Low	1.Small	2PTs	102.996	689	514.56
543	3	1.Low	2.Large	2.Large	1.Low	1.Small	2PTs	102.837	682	511.44
544	4	1.Low	2.Large	2.Large	1.Low	1.Small	2PTs	104.874	671	502.48
545	5	1.Low	2.Large	2.Large	1.Low	1.Small	2PTs	103.77	730	542.23
546	1	1.Low	2.Large	2.Large	1.Low	1.Small	3PTs	114.5	668	417.93
547	2	1.Low	2.Large	2.Large	1.Low	1.Small	3PTs	100.311	541	389.73
548	3	1.Low	2.Large	2.Large	1.Low	1.Small	3PTs	107.383	717	364.22
549	4	1.Low	2.Large	2.Large	1.Low	1.Small	3PTs	105.723	642	321.01
550	5	1.Low	2.Large	2.Large	1.Low	1.Small	3PTs	114.919	706	392.15
551	1	1.Low	2.Large	2.Large	1.Low	1.Small	Two-optional 3PTs	113.415	662	390.95
552	2	1.Low	2.Large	2.Large	1.Low	1.Small	Two-optional 3PTs	111.075	606	390.71
553	3	1.Low	2.Large	2.Large	1.Low	1.Small	Two-optional 3PTs	110.465	715	453.66
554	4	1.Low	2.Large	2.Large	1.Low	1.Small	Two-optional 3PTs	114.881	769	452.52
555	5	1.Low	2.Large	2.Large	1.Low	1.Small	Two-optional 3PTs	125.428	751	429.14
556	1	1.Low	2.Large	2.Large	1.Low	1.Small	Three-optional 3PTs	102.262	681	338.84
557	2	1.Low	2.Large	2.Large	1.Low	1.Small	Three-optional 3PTs	103.877	750	398.24
558	3	1.Low	2.Large	2.Large	1.Low	1.Small	Three-optional 3PTs	100.596	708	409.45
559	4	1.Low	2.Large	2.Large	1.Low	1.Small	Three-optional 3PTs	100.156	602	387.92
560	5	1.Low	2.Large	2.Large	1.Low	1.Small	Three-optional 3PTs	100.16	722	359.18
561	1	1.Low	1.Small	2.Large	2.High	2.Large	2PTs	124.639	770	610.58
562	2	1.Low	1.Small	2.Large	2.High	2.Large	2PTs	124.985	749	595.15
563	3	1.Low	1.Small	2.Large	2.High	2.Large	2PTs	124.133	644	533.04
564	4	1.Low	1.Small	2.Large	2.High	2.Large	2PTs	127.333	769	611.09
565	5	1.Low	1.Small	2.Large	2.High	2.Large	2PTs	122.428	744	596.52
566	1	1.Low	1.Small	2.Large	2.High	2.Large	3PTs	143.884	755	507.59
567	2	1.Low	1.Small	2.Large	2.High	2.Large	3PTs	138.997	758	408.95
568	3	1.Low	1.Small	2.Large	2.High	2.Large	3PTs	143.509	736	463.97
569	4	1.Low	1.Small	2.Large	2.High	2.Large	3PTs	141.991	694	452.7
570	5	1.Low	1.Small	2.Large	2.High	2.Large	3PTs	142.568	730	472.05
571	1	1.Low	1.Small	2.Large	2.High	2.Large	Two-optional 3PTs	141.062	812	501.42
572	2	1.Low	1.Small	2.Large	2.High	2.Large	Two-optional 3PTs	143.189	755	461.82
573	3	1.Low	1.Small	2.Large	2.High	2.Large	Two-optional 3PTs	142.679	697	447.49
574	4	1.Low	1.Small	2.Large	2.High	2.Large	Two-optional 3PTs	145.97	793	486.56
575	5	1.Low	1.Small	2.Large	2.High	2.Large	Two-optional 3PTs	141.457	725	455.93
576	1	1.Low	1.Small	2.Large	2.High	2.Large	Three-optional 3PTs	145.574	769	396.55
577	2	1.Low	1.Small	2.Large	2.High	2.Large	Three-optional 3PTs	140.387	817	463.53
578	3	1.Low	1.Small	2.Large	2.High	2.Large	Three-optional 3PTs	142.448	823	487.72
579	4	1.Low	1.Small	2.Large	2.High	2.Large	Three-optional 3PTs	141.336	779	470.71
580	5	1.Low	1.Small	2.Large	2.High	2.Large	Three-optional 3PTs	142.059	719	462.92
581	1	1.Low	1.Small	2.Large	2.High	1.Small	2PTs	133.771	750	609.35
582	2	1.Low	1.Small	2.Large	2.High	1.Small	2PTs	135.619	706	579.82
583	3	1.Low	1.Small	2.Large	2.High	1.Small	2PTs	131.233	801	651.14
584	4	1.Low	1.Small	2.Large	2.High	1.Small	2PTs	135.532	757	618.05
585	5	1.Low	1.Small	2.Large	2.High	1.Small	2PTs	132.483	801	650.72
586	1	1.Low	1.Small	2.Large	2.High	1.Small	3PTs	143.143	744	492.3
587	2	1.Low	1.Small	2.Large	2.High	1.Small	3PTs	137.687	765	516.36
588	3	1.Low	1.Small	2.Large	2.High	1.Small	3PTs	143.538	786	495.34
589	4	1.Low	1.Small	2.Large	2.High	1.Small	3PTs	141.697	750	473.99
590	5	1.Low	1.Small	2.Large	2.High	1.Small	3PTs	140.917	777	515.17
591	1	1.Low	1.Small	2.Large	2.High	1.Small	Two-optional 3PTs	148.232	767	486.16
592	2	1.Low	1.Small	2.Large	2.High	1.Small	Two-optional 3PTs	145.865	828	518.66
593	3	1.Low	1.Small	2.Large	2.High	1.Small	Two-optional 3PTs	147.169	784	480.48
594	4	1.Low	1.Small	2.Large	2.High	1.Small	Two-optional 3PTs	141.942	767	492.64
595	5	1.Low	1.Small	2.Large	2.High	1.Small	Two-optional 3PTs	144.779	777	488.96
596	1	1.Low	1.Small	2.Large	2.High	1.Small	Three-optional 3PTs	149.533	759	446.61
597	2	1.Low	1.Small	2.Large	2.High	1.Small	Three-optional 3PTs	145.335	911	530.04
598	3	1.Low	1.Small	2.Large	2.High	1.Small	Three-optional 3PTs	145.096	739	474.6
599	4	1.Low	1.Small	2.Large	2.High	1.Small	Three-optional 3PTs	145.247	851	473.21
600	5	1.Low	1.Small	2.Large	2.High	1.Small	Three-optional 3PTs	147.969	828	564.96
601	1	1.Low	1.Small	2.Large	1.Low	2.Large	2PTs	115.326	764	540.75
602	2	1.Low	1.Small	2.Large	1.Low	2.Large	2PTs	114.379	721	515.78
603	3	1.Low	1.Small	2.Large	1.Low	2.Large	2PTs	115.539	759	540.59
604	4	1.Low	1.Small	2.Large	1.Low	2.Large	2PTs	119.361	767	546.83
605	5	1.Low	1.Small	2.Large	1.Low	2.Large	2PTs	117.672	769	547.49
606	1	1.Low	1.Small	2.Large	1.Low	2.Large	3PTs	108.934	789	454.62
607	2	1.Low	1.Small	2.Large	1.Low	2.Large	3PTs	109.218	770	387.59
608	3	1.Low	1.Small	2.Large	1.Low	2.Large	3PTs	110.746	758	433.53
609	4	1.Low	1.Small	2.Large	1.Low	2.Large	3PTs	111.031	731	382.35
610	5	1.Low	1.Small	2.Large	1.Low	2.Large	3PTs	109.674	765	444.44
611	1	1.Low	1.Small	2.Large	1.Low	2.Large	Two-optional 3PTs	110.984	780	424.22
612	2	1.Low	1.Small	2.Large	1.Low	2.Large	Two-optional 3PTs	111.436	797	471.8
613	3	1.Low	1.Small	2.Large	1.Low	2.Large	Two-optional 3PTs	113.108	757	449.92
614	4	1.Low	1.Small	2.Large	1.Low	2.Large	Two-optional 3PTs	113.11	817	469.29
615	5	1.Low	1.Small	2.Large	1.Low	2.Large	Two-optional 3PTs	111.316	806	460.18
616	1	1.Low	1.Small	2.Large	1.Low	2.Large	Three-optional 3PTs	113.495	803	474.67
617	2	1.Low	1.Small	2.Large	1.Low	2.Large	Three-optional 3PTs	111.957	838	428.37
618	3	1.Low	1.Small	2.Large	1.Low	2.Large	Three-optional 3PTs	113.892	900	514.76
619	4	1.Low	1.Small	2.Large	1.Low	2.Large	Three-optional 3PTs	110.766	964	395.19
620	5	1.Low	1.Small	2.Large	1.Low	2.Large	Three-optional 3PTs	112.087	713	395.17
621	1	1.Low	1.Small	2.Large	1.Low	1.Small	2PTs	116.354	792	562
622	2	1.Low	1.Small	2.Large	1.Low	1.Small	2PTs	115.35	783	555.75
623	3	1.Low	1.Small	2.Large	1.Low	1.Small	2PTs	115.189	708	506.72
624	4	1.Low	1.Small	2.Large	1.Low	1.Small	2PTs	116.147	748	532.95
625	5	1.Low	1.Small	2.Large	1.Low	1.Small	2PTs	115.785	732	522.13
626	1	1.Low	1.Small	2.Large	1.Low	1.Small	3PTs	108.61	783	447.83
627	2	1.Low	1.Small	2.Large	1.Low	1.Small	3PTs	108.21	866	451.53
628	3	1.Low	1.Small	2.Large	1.Low	1.Small	3PTs	109.658	813	439.9
629	4	1.Low	1.Small	2.Large	1.Low	1.Small	3PTs	105.839	882	428.11
630	5	1.Low	1.Small	2.Large	1.Low	1.Small	3PTs	101.36	768	390.52
631	1	1.Low	1.Small	2.Large	1.Low	1.Small	Two-optional 3PTs	115.988	836	480.52
632	2	1.Low	1.Small	2.Large	1.Low	1.Small	Two-optional 3PTs	107.301	786	444.71
633	3	1.Low	1.Small	2.Large	1.Low	1.Small	Two-optional 3PTs	110.293	814	451.63
634	4	1.Low	1.Small	2.Large	1.Low	1.Small	Two-optional 3PTs	109.374	806	486.47
635	5	1.Low	1.Small	2.Large	1.Low	1.Small	Two-optional 3PTs	104.167	744	404.59
636	1	1.Low	1.Small	2.Large	1.Low	1.Small	Three-optional 3PTs	108.846	751	421.18
637	2	1.Low	1.Small	2.Large	1.Low	1.Small	Three-optional 3PTs	118.002	796	378.43
638	3	1.Low	1.Small	2.Large	1.Low	1.Small	Three-optional 3PTs	105.152	924	550.14
639	4	1.Low	1.Small	2.Large	1.Low	1.Small	Three-optional 3PTs	110.854	764	355.3
640	5	1.Low	1.Small	2.Large	1.Low	1.Small	Three-optional 3PTs	100.923	825	396.88

## Sheet: NEW ANOVA 03082023
Replication	Mean	Variance	Lambda Variance	Mean_oc	Var_oc	Tariff	P	U	Q
1	2.High	2.Large	1.Small	2.High	2.Large	3PTs	241.93	848	579.03
2	2.High	2.Large	1.Small	2.High	2.Large	3PTs	240	755	584.4
3	2.High	2.Large	1.Small	2.High	2.Large	3PTs	240.32	835	648.22
4	2.High	2.Large	1.Small	2.High	2.Large	3PTs	237.44	806	600.78
5	2.High	2.Large	1.Small	2.High	2.Large	3PTs	235.44	765	638.72
1	2.High	2.Large	1.Small	2.High	2.Large	Two-optional 3PTs	245.56	794	611.89
2	2.High	2.Large	1.Small	2.High	2.Large	Two-optional 3PTs	249.22	743	593.52
3	2.High	2.Large	1.Small	2.High	2.Large	Two-optional 3PTs	247.67	787	620.01
4	2.High	2.Large	1.Small	2.High	2.Large	Two-optional 3PTs	242.79	805	625.04
5	2.High	2.Large	1.Small	2.High	2.Large	Two-optional 3PTs	251.7	802	645.69
1	2.High	2.Large	1.Small	2.High	2.Large	Three-optional 3PTs	284.99	896	644.61
2	2.High	2.Large	1.Small	2.High	2.Large	Three-optional 3PTs	279.42	867	710.13
3	2.High	2.Large	1.Small	2.High	2.Large	Three-optional 3PTs	282.46	823	711.76
4	2.High	2.Large	1.Small	2.High	2.Large	Three-optional 3PTs	282.73	812	699
5	2.High	2.Large	1.Small	2.High	2.Large	Three-optional 3PTs	278.3	810	693.58
1	2.High	2.Large	1.Small	2.High	1.Small	3PTs	247.33	805	637.47
2	2.High	2.Large	1.Small	2.High	1.Small	3PTs	241.25	835	689.9
3	2.High	2.Large	1.Small	2.High	1.Small	3PTs	238.48	802	678.53
4	2.High	2.Large	1.Small	2.High	1.Small	3PTs	245.79	854	636.73
5	2.High	2.Large	1.Small	2.High	1.Small	3PTs	248.23	822	615.25
1	2.High	2.Large	1.Small	2.High	1.Small	Two-optional 3PTs	255.13	874	680.4
2	2.High	2.Large	1.Small	2.High	1.Small	Two-optional 3PTs	254.58	854	679.9
3	2.High	2.Large	1.Small	2.High	1.Small	Two-optional 3PTs	253.8	847	639.39
4	2.High	2.Large	1.Small	2.High	1.Small	Two-optional 3PTs	256.78	821	653.25
5	2.High	2.Large	1.Small	2.High	1.Small	Two-optional 3PTs	258.37	858	683.09
1	2.High	2.Large	1.Small	2.High	1.Small	Three-optional 3PTs	279.46	835	641.06
2	2.High	2.Large	1.Small	2.High	1.Small	Three-optional 3PTs	288.3	873	720.82
3	2.High	2.Large	1.Small	2.High	1.Small	Three-optional 3PTs	285.41	863	743.45
4	2.High	2.Large	1.Small	2.High	1.Small	Three-optional 3PTs	283.99	836	680.23
5	2.High	2.Large	1.Small	2.High	1.Small	Three-optional 3PTs	296.34	832	633.49
1	2.High	2.Large	1.Small	1.Low	2.Large	3PTs	191.32	773	583.88
2	2.High	2.Large	1.Small	1.Low	2.Large	3PTs	190.6	854	587.02
3	2.High	2.Large	1.Small	1.Low	2.Large	3PTs	199.65	789	588.9
4	2.High	2.Large	1.Small	1.Low	2.Large	3PTs	196.97	837	585.72
5	2.High	2.Large	1.Small	1.Low	2.Large	3PTs	197.16	769	537.54
1	2.High	2.Large	1.Small	1.Low	2.Large	Two-optional 3PTs	182.64	773	536.13
2	2.High	2.Large	1.Small	1.Low	2.Large	Two-optional 3PTs	189.69	812	529.63
3	2.High	2.Large	1.Small	1.Low	2.Large	Two-optional 3PTs	183.83	801	541.51
4	2.High	2.Large	1.Small	1.Low	2.Large	Two-optional 3PTs	187.84	771	542.84
5	2.High	2.Large	1.Small	1.Low	2.Large	Two-optional 3PTs	184.57	788	554.2
1	2.High	2.Large	1.Small	1.Low	2.Large	Three-optional 3PTs	195.85	712	537.26
2	2.High	2.Large	1.Small	1.Low	2.Large	Three-optional 3PTs	191.7	721	563.38
3	2.High	2.Large	1.Small	1.Low	2.Large	Three-optional 3PTs	190.12	736	579.26
4	2.High	2.Large	1.Small	1.Low	2.Large	Three-optional 3PTs	207.67	740	566.26
5	2.High	2.Large	1.Small	1.Low	2.Large	Three-optional 3PTs	192.13	740	560.02
1	2.High	2.Large	1.Small	1.Low	1.Small	3PTs	184.64	789	547
2	2.High	2.Large	1.Small	1.Low	1.Small	3PTs	186.73	771	551.9
3	2.High	2.Large	1.Small	1.Low	1.Small	3PTs	190.93	767	529.64
4	2.High	2.Large	1.Small	1.Low	1.Small	3PTs	189.1	812	625.38
5	2.High	2.Large	1.Small	1.Low	1.Small	3PTs	187.01	833	570.33
1	2.High	2.Large	1.Small	1.Low	1.Small	Two-optional 3PTs	181.12	819	559.33
2	2.High	2.Large	1.Small	1.Low	1.Small	Two-optional 3PTs	197.94	817	545.16
3	2.High	2.Large	1.Small	1.Low	1.Small	Two-optional 3PTs	193.44	850	584.17
4	2.High	2.Large	1.Small	1.Low	1.Small	Two-optional 3PTs	196.58	855	566.68
5	2.High	2.Large	1.Small	1.Low	1.Small	Two-optional 3PTs	196.02	838	572.38
1	2.High	2.Large	1.Small	1.Low	1.Small	Three-optional 3PTs	197.15	827	583.67
2	2.High	2.Large	1.Small	1.Low	1.Small	Three-optional 3PTs	202.32	843	674.86
3	2.High	2.Large	1.Small	1.Low	1.Small	Three-optional 3PTs	204.65	806	568.47
4	2.High	2.Large	1.Small	1.Low	1.Small	Three-optional 3PTs	198.9	762	578.52
5	2.High	2.Large	1.Small	1.Low	1.Small	Three-optional 3PTs	216.08	904	604.6
1	2.High	1.Small	1.Small	2.High	2.Large	3PTs	256.12	881	723.81
2	2.High	1.Small	1.Small	2.High	2.Large	3PTs	260.44	817	628.19
3	2.High	1.Small	1.Small	2.High	2.Large	3PTs	258.87	862	718.75
4	2.High	1.Small	1.Small	2.High	2.Large	3PTs	263.85	855	678.9
5	2.High	1.Small	1.Small	2.High	2.Large	3PTs	266.07	845	714.97
1	2.High	1.Small	1.Small	2.High	2.Large	Two-optional 3PTs	257.49	872	704.21
2	2.High	1.Small	1.Small	2.High	2.Large	Two-optional 3PTs	263.83	888	692.47
3	2.High	1.Small	1.Small	2.High	2.Large	Two-optional 3PTs	266.97	879	702.27
4	2.High	1.Small	1.Small	2.High	2.Large	Two-optional 3PTs	267.6	938	731.82
5	2.High	1.Small	1.Small	2.High	2.Large	Two-optional 3PTs	263.27	875	694.86
1	2.High	1.Small	1.Small	2.High	2.Large	Three-optional 3PTs	287.58	856	599.04
2	2.High	1.Small	1.Small	2.High	2.Large	Three-optional 3PTs	285.78	938	675.44
3	2.High	1.Small	1.Small	2.High	2.Large	Three-optional 3PTs	268.55	918	743.38
4	2.High	1.Small	1.Small	2.High	2.Large	Three-optional 3PTs	269.18	842	702.89
5	2.High	1.Small	1.Small	2.High	2.Large	Three-optional 3PTs	273.55	896	678.11
1	2.High	1.Small	1.Small	2.High	1.Small	3PTs	279.87	903	697.95
2	2.High	1.Small	1.Small	2.High	1.Small	3PTs	282.59	919	783.45
3	2.High	1.Small	1.Small	2.High	1.Small	3PTs	284.14	904	752.47
4	2.High	1.Small	1.Small	2.High	1.Small	3PTs	278.66	907	762.02
5	2.High	1.Small	1.Small	2.High	1.Small	3PTs	284.26	937	761
1	2.High	1.Small	1.Small	2.High	1.Small	Two-optional 3PTs	285.4	922	753.89
2	2.High	1.Small	1.Small	2.High	1.Small	Two-optional 3PTs	281.42	919	761.76
3	2.High	1.Small	1.Small	2.High	1.Small	Two-optional 3PTs	279.4	887	719.91
4	2.High	1.Small	1.Small	2.High	1.Small	Two-optional 3PTs	283.94	922	753.65
5	2.High	1.Small	1.Small	2.High	1.Small	Two-optional 3PTs	285.9	900	732.34
1	2.High	1.Small	1.Small	2.High	1.Small	Three-optional 3PTs	288.44	991	745.19
2	2.High	1.Small	1.Small	2.High	1.Small	Three-optional 3PTs	286.07	919	750.56
3	2.High	1.Small	1.Small	2.High	1.Small	Three-optional 3PTs	295.43	869	814.75
4	2.High	1.Small	1.Small	2.High	1.Small	Three-optional 3PTs	285.18	918	732.82
5	2.High	1.Small	1.Small	2.High	1.Small	Three-optional 3PTs	305.83	844	806.19
1	2.High	1.Small	1.Small	1.Low	2.Large	3PTs	221.75	867	599.45
2	2.High	1.Small	1.Small	1.Low	2.Large	3PTs	216.48	877	665.07
3	2.High	1.Small	1.Small	1.Low	2.Large	3PTs	214.11	875	664.14
4	2.High	1.Small	1.Small	1.Low	2.Large	3PTs	217.56	874	622.27
5	2.High	1.Small	1.Small	1.Low	2.Large	3PTs	213.75	867	616.1
1	2.High	1.Small	1.Small	1.Low	2.Large	Two-optional 3PTs	214.06	891	643.94
2	2.High	1.Small	1.Small	1.Low	2.Large	Two-optional 3PTs	216.67	895	612.46
3	2.High	1.Small	1.Small	1.Low	2.Large	Two-optional 3PTs	218.71	867	645.26
4	2.High	1.Small	1.Small	1.Low	2.Large	Two-optional 3PTs	217.62	886	637.13
5	2.High	1.Small	1.Small	1.Low	2.Large	Two-optional 3PTs	216.29	921	648.71
1	2.High	1.Small	1.Small	1.Low	2.Large	Three-optional 3PTs	219.33	955	610.01
2	2.High	1.Small	1.Small	1.Low	2.Large	Three-optional 3PTs	221.72	757	618.58
3	2.High	1.Small	1.Small	1.Low	2.Large	Three-optional 3PTs	229.02	879	653.13
4	2.High	1.Small	1.Small	1.Low	2.Large	Three-optional 3PTs	229.13	934	636.74
5	2.High	1.Small	1.Small	1.Low	2.Large	Three-optional 3PTs	227.28	919	638.53
1	2.High	1.Small	1.Small	1.Low	1.Small	3PTs	220.22	881	636.82
2	2.High	1.Small	1.Small	1.Low	1.Small	3PTs	219.1	926	663.89
3	2.High	1.Small	1.Small	1.Low	1.Small	3PTs	218.17	879	595.1
4	2.High	1.Small	1.Small	1.Low	1.Small	3PTs	221.66	925	698.08
5	2.High	1.Small	1.Small	1.Low	1.Small	3PTs	219.45	893	666.4
1	2.High	1.Small	1.Small	1.Low	1.Small	Two-optional 3PTs	221.37	910	646.15
2	2.High	1.Small	1.Small	1.Low	1.Small	Two-optional 3PTs	222.73	887	658.68
3	2.High	1.Small	1.Small	1.Low	1.Small	Two-optional 3PTs	221.89	910	644.55
4	2.High	1.Small	1.Small	1.Low	1.Small	Two-optional 3PTs	222.75	890	632.22
5	2.High	1.Small	1.Small	1.Low	1.Small	Two-optional 3PTs	220.39	910	648.3
1	2.High	1.Small	1.Small	1.Low	1.Small	Three-optional 3PTs	226.21	943	669.46
2	2.High	1.Small	1.Small	1.Low	1.Small	Three-optional 3PTs	228.89	814	698.14
3	2.High	1.Small	1.Small	1.Low	1.Small	Three-optional 3PTs	223.11	886	664.02
4	2.High	1.Small	1.Small	1.Low	1.Small	Three-optional 3PTs	224.18	884	564.02
5	2.High	1.Small	1.Small	1.Low	1.Small	Three-optional 3PTs	224.07	980	658.25
1	1.Low	2.Large	1.Small	2.High	2.Large	3PTs	142.66	846	505.19
2	1.Low	2.Large	1.Small	2.High	2.Large	3PTs	144.88	717	437.27
3	1.Low	2.Large	1.Small	2.High	2.Large	3PTs	149.29	812	528.31
4	1.Low	2.Large	1.Small	2.High	2.Large	3PTs	142.44	707	444.46
5	1.Low	2.Large	1.Small	2.High	2.Large	3PTs	143.65	817	421.85
1	1.Low	2.Large	1.Small	2.High	2.Large	Two-optional 3PTs	154.13	838	470.39
2	1.Low	2.Large	1.Small	2.High	2.Large	Two-optional 3PTs	142.36	742	427.12
3	1.Low	2.Large	1.Small	2.High	2.Large	Two-optional 3PTs	145.38	777	466.39
4	1.Low	2.Large	1.Small	2.High	2.Large	Two-optional 3PTs	149.05	832	490.74
5	1.Low	2.Large	1.Small	2.High	2.Large	Two-optional 3PTs	150.18	757	469.6
1	1.Low	2.Large	1.Small	2.High	2.Large	Three-optional 3PTs	155.63	837	491.41
2	1.Low	2.Large	1.Small	2.High	2.Large	Three-optional 3PTs	162.65	834	470
3	1.Low	2.Large	1.Small	2.High	2.Large	Three-optional 3PTs	151.26	936	542.45
4	1.Low	2.Large	1.Small	2.High	2.Large	Three-optional 3PTs	157.91	850	550.97
5	1.Low	2.Large	1.Small	2.High	2.Large	Three-optional 3PTs	154.82	865	487.61
1	1.Low	2.Large	1.Small	2.High	1.Small	3PTs	150.96	823	484.19
2	1.Low	2.Large	1.Small	2.High	1.Small	3PTs	151.63	857	450.2
3	1.Low	2.Large	1.Small	2.High	1.Small	3PTs	147.35	844	521.99
4	1.Low	2.Large	1.Small	2.High	1.Small	3PTs	149.33	885	445.65
5	1.Low	2.Large	1.Small	2.High	1.Small	3PTs	148.79	816	450
1	1.Low	2.Large	1.Small	2.High	1.Small	Two-optional 3PTs	148.69	830	450.78
2	1.Low	2.Large	1.Small	2.High	1.Small	Two-optional 3PTs	153.62	816	465.2
3	1.Low	2.Large	1.Small	2.High	1.Small	Two-optional 3PTs	151.18	866	511.71
4	1.Low	2.Large	1.Small	2.High	1.Small	Two-optional 3PTs	152.01	836	450.7
5	1.Low	2.Large	1.Small	2.High	1.Small	Two-optional 3PTs	155.58	858	474.37
1	1.Low	2.Large	1.Small	2.High	1.Small	Three-optional 3PTs	155.54	780	443.54
2	1.Low	2.Large	1.Small	2.High	1.Small	Three-optional 3PTs	151.49	775	507.58
3	1.Low	2.Large	1.Small	2.High	1.Small	Three-optional 3PTs	152.81	724	469.69
4	1.Low	2.Large	1.Small	2.High	1.Small	Three-optional 3PTs	151.11	795	462.52
5	1.Low	2.Large	1.Small	2.High	1.Small	Three-optional 3PTs	151.1	827	459.02
1	1.Low	2.Large	1.Small	1.Low	2.Large	3PTs	102.9	671	443.88
2	1.Low	2.Large	1.Small	1.Low	2.Large	3PTs	103.62	669	420
3	1.Low	2.Large	1.Small	1.Low	2.Large	3PTs	121.32	789	409.75
4	1.Low	2.Large	1.Small	1.Low	2.Large	3PTs	122.74	859	492.81
5	1.Low	2.Large	1.Small	1.Low	2.Large	3PTs	107.31	796	464.99
1	1.Low	2.Large	1.Small	1.Low	2.Large	Two-optional 3PTs	129.62	850	462.93
2	1.Low	2.Large	1.Small	1.Low	2.Large	Two-optional 3PTs	125.21	815	450.85
3	1.Low	2.Large	1.Small	1.Low	2.Large	Two-optional 3PTs	110.21	795	401.81
4	1.Low	2.Large	1.Small	1.Low	2.Large	Two-optional 3PTs	122.39	916	413.99
5	1.Low	2.Large	1.Small	1.Low	2.Large	Two-optional 3PTs	146.8	811	462.14
1	1.Low	2.Large	1.Small	1.Low	2.Large	Three-optional 3PTs	123.68	839	468.15
2	1.Low	2.Large	1.Small	1.Low	2.Large	Three-optional 3PTs	111.22	775	434.64
3	1.Low	2.Large	1.Small	1.Low	2.Large	Three-optional 3PTs	111.87	752	498.88
4	1.Low	2.Large	1.Small	1.Low	2.Large	Three-optional 3PTs	116.83	739	481.25
5	1.Low	2.Large	1.Small	1.Low	2.Large	Three-optional 3PTs	115.84	858	458.62
1	1.Low	2.Large	1.Small	1.Low	1.Small	3PTs	118.91	727	449.12
2	1.Low	2.Large	1.Small	1.Low	1.Small	3PTs	123.95	760	433.66
3	1.Low	2.Large	1.Small	1.Low	1.Small	3PTs	120.79	761	473.41
4	1.Low	2.Large	1.Small	1.Low	1.Small	3PTs	120.11	858	472.49
5	1.Low	2.Large	1.Small	1.Low	1.Small	3PTs	118.12	812	490.2
1	1.Low	2.Large	1.Small	1.Low	1.Small	Two-optional 3PTs	118.1	797	443.9
2	1.Low	2.Large	1.Small	1.Low	1.Small	Two-optional 3PTs	112.82	833	395.55
3	1.Low	2.Large	1.Small	1.Low	1.Small	Two-optional 3PTs	112.46	771	376.76
4	1.Low	2.Large	1.Small	1.Low	1.Small	Two-optional 3PTs	111.25	755	374.27
5	1.Low	2.Large	1.Small	1.Low	1.Small	Two-optional 3PTs	114.07	751	377.44
1	1.Low	2.Large	1.Small	1.Low	1.Small	Three-optional 3PTs	121.32	733	392.7
2	1.Low	2.Large	1.Small	1.Low	1.Small	Three-optional 3PTs	112.73	775	407.35
3	1.Low	2.Large	1.Small	1.Low	1.Small	Three-optional 3PTs	110.66	757	397.09
4	1.Low	2.Large	1.Small	1.Low	1.Small	Three-optional 3PTs	110.15	775	460.53
5	1.Low	2.Large	1.Small	1.Low	1.Small	Three-optional 3PTs	110.38	723	398.91
1	1.Low	1.Small	1.Small	2.High	2.Large	3PTs	149.79	854	578.16
2	1.Low	1.Small	1.Small	2.High	2.Large	3PTs	151.59	859	519.12
3	1.Low	1.Small	1.Small	2.High	2.Large	3PTs	152.92	803	491.58
4	1.Low	1.Small	1.Small	2.High	2.Large	3PTs	151.15	897	541.17
5	1.Low	1.Small	1.Small	2.High	2.Large	3PTs	148.38	835	535.94
1	1.Low	1.Small	1.Small	2.High	2.Large	Two-optional 3PTs	158.11	864	513.9
2	1.Low	1.Small	1.Small	2.High	2.Large	Two-optional 3PTs	152.01	882	558.79
3	1.Low	1.Small	1.Small	2.High	2.Large	Two-optional 3PTs	149.66	771	477.97
4	1.Low	1.Small	1.Small	2.High	2.Large	Two-optional 3PTs	153.49	857	493
5	1.Low	1.Small	1.Small	2.High	2.Large	Two-optional 3PTs	156.18	867	566.87
1	1.Low	1.Small	1.Small	2.High	2.Large	Three-optional 3PTs	176.64	905	557.69
2	1.Low	1.Small	1.Small	2.High	2.Large	Three-optional 3PTs	205.06	940	624.59
3	1.Low	1.Small	1.Small	2.High	2.Large	Three-optional 3PTs	180.31	843	609.45
4	1.Low	1.Small	1.Small	2.High	2.Large	Three-optional 3PTs	172.3	876	591.86
5	1.Low	1.Small	1.Small	2.High	2.Large	Three-optional 3PTs	176.42	756	544.03
1	1.Low	1.Small	1.Small	2.High	1.Small	3PTs	161.95	901	534.42
2	1.Low	1.Small	1.Small	2.High	1.Small	3PTs	161.49	897	504.08
3	1.Low	1.Small	1.Small	2.High	1.Small	3PTs	162.91	845	547.72
4	1.Low	1.Small	1.Small	2.High	1.Small	3PTs	164.24	883	517.15
5	1.Low	1.Small	1.Small	2.High	1.Small	3PTs	165.56	870	503.23
1	1.Low	1.Small	1.Small	2.High	1.Small	Two-optional 3PTs	166.49	888	543.98
2	1.Low	1.Small	1.Small	2.High	1.Small	Two-optional 3PTs	163.08	886	559.62
3	1.Low	1.Small	1.Small	2.High	1.Small	Two-optional 3PTs	163.23	896	553.67
4	1.Low	1.Small	1.Small	2.High	1.Small	Two-optional 3PTs	163.11	863	542.69
5	1.Low	1.Small	1.Small	2.High	1.Small	Two-optional 3PTs	163	919	546.93
1	1.Low	1.Small	1.Small	2.High	1.Small	Three-optional 3PTs	166.28	921	549.52
2	1.Low	1.Small	1.Small	2.High	1.Small	Three-optional 3PTs	166.15	864	548.16
3	1.Low	1.Small	1.Small	2.High	1.Small	Three-optional 3PTs	166.57	974	530.66
4	1.Low	1.Small	1.Small	2.High	1.Small	Three-optional 3PTs	163.6	940	561.58
5	1.Low	1.Small	1.Small	2.High	1.Small	Three-optional 3PTs	163.55	914	536.21
1	1.Low	1.Small	1.Small	1.Low	2.Large	3PTs	114.08	818	441.18
2	1.Low	1.Small	1.Small	1.Low	2.Large	3PTs	126.1	902	511.81
3	1.Low	1.Small	1.Small	1.Low	2.Large	3PTs	114.34	808	420.17
4	1.Low	1.Small	1.Small	1.Low	2.Large	3PTs	116.39	824	494.46
5	1.Low	1.Small	1.Small	1.Low	2.Large	3PTs	128.46	828	463.16
1	1.Low	1.Small	1.Small	1.Low	2.Large	Two-optional 3PTs	130.73	890	471.25
2	1.Low	1.Small	1.Small	1.Low	2.Large	Two-optional 3PTs	113.33	809	433.81
3	1.Low	1.Small	1.Small	1.Low	2.Large	Two-optional 3PTs	127.64	884	496.67
4	1.Low	1.Small	1.Small	1.Low	2.Large	Two-optional 3PTs	123.36	870	444.98
5	1.Low	1.Small	1.Small	1.Low	2.Large	Two-optional 3PTs	124.71	878	482.17
1	1.Low	1.Small	1.Small	1.Low	2.Large	Three-optional 3PTs	115.08	877	471.25
2	1.Low	1.Small	1.Small	1.Low	2.Large	Three-optional 3PTs	114.47	828	462.4
3	1.Low	1.Small	1.Small	1.Low	2.Large	Three-optional 3PTs	113.05	799	466.62
4	1.Low	1.Small	1.Small	1.Low	2.Large	Three-optional 3PTs	119.65	906	439.42
5	1.Low	1.Small	1.Small	1.Low	2.Large	Three-optional 3PTs	114.39	868	457.14
1	1.Low	1.Small	1.Small	1.Low	1.Small	3PTs	116.35	867	417.53
2	1.Low	1.Small	1.Small	1.Low	1.Small	3PTs	121.56	921	482.46
3	1.Low	1.Small	1.Small	1.Low	1.Small	3PTs	118.65	902	532.93
4	1.Low	1.Small	1.Small	1.Low	1.Small	3PTs	122.21	946	505.54
5	1.Low	1.Small	1.Small	1.Low	1.Small	3PTs	117.93	895	523.6
1	1.Low	1.Small	1.Small	1.Low	1.Small	Two-optional 3PTs	118.31	866	451.11
2	1.Low	1.Small	1.Small	1.Low	1.Small	Two-optional 3PTs	121.99	878	471.15
3	1.Low	1.Small	1.Small	1.Low	1.Small	Two-optional 3PTs	116.67	831	441.26
4	1.Low	1.Small	1.Small	1.Low	1.Small	Two-optional 3PTs	117	845	470.91
5	1.Low	1.Small	1.Small	1.Low	1.Small	Two-optional 3PTs	124.14	860	488.18
1	1.Low	1.Small	1.Small	1.Low	1.Small	Three-optional 3PTs	117.02	811	458.54
2	1.Low	1.Small	1.Small	1.Low	1.Small	Three-optional 3PTs	116.2	794	457.78
3	1.Low	1.Small	1.Small	1.Low	1.Small	Three-optional 3PTs	124.1	850	430.77
4	1.Low	1.Small	1.Small	1.Low	1.Small	Three-optional 3PTs	126.46	860	472.32
5	1.Low	1.Small	1.Small	1.Low	1.Small	Three-optional 3PTs	125.01	884	506.29
1	2.High	2.Large	2.Large	2.High	2.Large	3PTs	217.1	713	562.76
2	2.High	2.Large	2.Large	2.High	2.Large	3PTs	230.06	794	626.33
3	2.High	2.Large	2.Large	2.High	2.Large	3PTs	229.29	830	603.17
4	2.High	2.Large	2.Large	2.High	2.Large	3PTs	225.87	723	601
5	2.High	2.Large	2.Large	2.High	2.Large	3PTs	220.98	728	547.19
1	2.High	2.Large	2.Large	2.High	2.Large	Two-optional 3PTs	223.19	775	605.02
2	2.High	2.Large	2.Large	2.High	2.Large	Two-optional 3PTs	231.49	742	597.45
3	2.High	2.Large	2.Large	2.High	2.Large	Two-optional 3PTs	235.25	757	617.67
4	2.High	2.Large	2.Large	2.High	2.Large	Two-optional 3PTs	238.64	754	614.63
5	2.High	2.Large	2.Large	2.High	2.Large	Two-optional 3PTs	227.48	725	590.54
1	2.High	2.Large	2.Large	2.High	2.Large	Three-optional 3PTs	253.23	918	676.63
2	2.High	2.Large	2.Large	2.High	2.Large	Three-optional 3PTs	232.77	876	537.1
3	2.High	2.Large	2.Large	2.High	2.Large	Three-optional 3PTs	236.97	907	656.23
4	2.High	2.Large	2.Large	2.High	2.Large	Three-optional 3PTs	246.9	671	578.91
5	2.High	2.Large	2.Large	2.High	2.Large	Three-optional 3PTs	231.58	724	577.19
1	2.High	2.Large	2.Large	2.High	1.Small	3PTs	235.35	783	643.63
2	2.High	2.Large	2.Large	2.High	1.Small	3PTs	230.28	746	614.77
3	2.High	2.Large	2.Large	2.High	1.Small	3PTs	236.76	796	614.39
4	2.High	2.Large	2.Large	2.High	1.Small	3PTs	235.4	760	609.97
5	2.High	2.Large	2.Large	2.High	1.Small	3PTs	231.8	796	623.62
1	2.High	2.Large	2.Large	2.High	1.Small	Two-optional 3PTs	234.16	779	630.03
2	2.High	2.Large	2.Large	2.High	1.Small	Two-optional 3PTs	231.84	737	605.76
3	2.High	2.Large	2.Large	2.High	1.Small	Two-optional 3PTs	234.26	855	664.56
4	2.High	2.Large	2.Large	2.High	1.Small	Two-optional 3PTs	234.85	769	627.27
5	2.High	2.Large	2.Large	2.High	1.Small	Two-optional 3PTs	238.51	831	661.38
1	2.High	2.Large	2.Large	2.High	1.Small	Three-optional 3PTs	236.35	719	585.98
2	2.High	2.Large	2.Large	2.High	1.Small	Three-optional 3PTs	234.48	777	682.25
3	2.High	2.Large	2.Large	2.High	1.Small	Three-optional 3PTs	238.97	949	631.66
4	2.High	2.Large	2.Large	2.High	1.Small	Three-optional 3PTs	243.46	756	571.99
5	2.High	2.Large	2.Large	2.High	1.Small	Three-optional 3PTs	233.71	834	714.89
1	2.High	2.Large	2.Large	1.Low	2.Large	3PTs	177.44	755	512.24
2	2.High	2.Large	2.Large	1.Low	2.Large	3PTs	176.92	716	491.05
3	2.High	2.Large	2.Large	1.Low	2.Large	3PTs	179.94	712	492.01
4	2.High	2.Large	2.Large	1.Low	2.Large	3PTs	175.97	821	555.66
5	2.High	2.Large	2.Large	1.Low	2.Large	3PTs	180.26	696	508.56
1	2.High	2.Large	2.Large	1.Low	2.Large	Two-optional 3PTs	185.59	775	526.2
2	2.High	2.Large	2.Large	1.Low	2.Large	Two-optional 3PTs	178.16	768	529.53
3	2.High	2.Large	2.Large	1.Low	2.Large	Two-optional 3PTs	180.9	792	536.47
4	2.High	2.Large	2.Large	1.Low	2.Large	Two-optional 3PTs	175	749	523.4
5	2.High	2.Large	2.Large	1.Low	2.Large	Two-optional 3PTs	183.49	734	523.3
1	2.High	2.Large	2.Large	1.Low	2.Large	Three-optional 3PTs	197.36	910	487.48
2	2.High	2.Large	2.Large	1.Low	2.Large	Three-optional 3PTs	182.46	769	506.76
3	2.High	2.Large	2.Large	1.Low	2.Large	Three-optional 3PTs	181.24	713	498.93
4	2.High	2.Large	2.Large	1.Low	2.Large	Three-optional 3PTs	188.36	999	531.68
5	2.High	2.Large	2.Large	1.Low	2.Large	Three-optional 3PTs	183.33	727	554.57
1	2.High	2.Large	2.Large	1.Low	1.Small	3PTs	177.09	757	533.78
2	2.High	2.Large	2.Large	1.Low	1.Small	3PTs	176.35	708	504.37
3	2.High	2.Large	2.Large	1.Low	1.Small	3PTs	181.26	767	539.72
4	2.High	2.Large	2.Large	1.Low	1.Small	3PTs	183.6	769	538.07
5	2.High	2.Large	2.Large	1.Low	1.Small	3PTs	178.96	776	599.27
1	2.High	2.Large	2.Large	1.Low	1.Small	Two-optional 3PTs	180.94	760	522.24
2	2.High	2.Large	2.Large	1.Low	1.Small	Two-optional 3PTs	179.77	764	548.85
3	2.High	2.Large	2.Large	1.Low	1.Small	Two-optional 3PTs	183	772	526.22
4	2.High	2.Large	2.Large	1.Low	1.Small	Two-optional 3PTs	181.18	721	504.49
5	2.High	2.Large	2.Large	1.Low	1.Small	Two-optional 3PTs	182.65	765	545.34
1	2.High	2.Large	2.Large	1.Low	1.Small	Three-optional 3PTs	184.56	769	562.04
2	2.High	2.Large	2.Large	1.Low	1.Small	Three-optional 3PTs	196.23	850	558.23
3	2.High	2.Large	2.Large	1.Low	1.Small	Three-optional 3PTs	180.15	713	548.95
4	2.High	2.Large	2.Large	1.Low	1.Small	Three-optional 3PTs	189.04	883	664.1
5	2.High	2.Large	2.Large	1.Low	1.Small	Three-optional 3PTs	184.29	827	579.41
1	2.High	1.Small	2.Large	2.High	2.Large	3PTs	226.68	842	644.76
2	2.High	1.Small	2.Large	2.High	2.Large	3PTs	243.45	804	641.12
3	2.High	1.Small	2.Large	2.High	2.Large	3PTs	237.51	761	642.99
4	2.High	1.Small	2.Large	2.High	2.Large	3PTs	230.55	835	646.39
5	2.High	1.Small	2.Large	2.High	2.Large	3PTs	237.75	752	616.72
1	2.High	1.Small	2.Large	2.High	2.Large	Two-optional 3PTs	226.59	827	660.28
2	2.High	1.Small	2.Large	2.High	2.Large	Two-optional 3PTs	241.06	821	648.94
3	2.High	1.Small	2.Large	2.High	2.Large	Two-optional 3PTs	232.41	752	610.77
4	2.High	1.Small	2.Large	2.High	2.Large	Two-optional 3PTs	232.33	747	594.66
5	2.High	1.Small	2.Large	2.High	2.Large	Two-optional 3PTs	234.44	812	653.69
1	2.High	1.Small	2.Large	2.High	2.Large	Three-optional 3PTs	240.66	737	579.13
2	2.High	1.Small	2.Large	2.High	2.Large	Three-optional 3PTs	235.32	782	651.14
3	2.High	1.Small	2.Large	2.High	2.Large	Three-optional 3PTs	238.93	749	597.74
4	2.High	1.Small	2.Large	2.High	2.Large	Three-optional 3PTs	262.66	921	793.48
5	2.High	1.Small	2.Large	2.High	2.Large	Three-optional 3PTs	235.81	858	678.99
1	2.High	1.Small	2.Large	2.High	1.Small	3PTs	245.66	799	661.64
2	2.High	1.Small	2.Large	2.High	1.Small	3PTs	242.91	824	735.42
3	2.High	1.Small	2.Large	2.High	1.Small	3PTs	250.87	840	691.24
4	2.High	1.Small	2.Large	2.High	1.Small	3PTs	243.94	822	690.57
5	2.High	1.Small	2.Large	2.High	1.Small	3PTs	242.6	800	631.83
1	2.High	1.Small	2.Large	2.High	1.Small	Two-optional 3PTs	243.6	839	668.28
2	2.High	1.Small	2.Large	2.High	1.Small	Two-optional 3PTs	247.67	808	673.26
3	2.High	1.Small	2.Large	2.High	1.Small	Two-optional 3PTs	244.46	808	682.2
4	2.High	1.Small	2.Large	2.High	1.Small	Two-optional 3PTs	246.78	778	659.27
5	2.High	1.Small	2.Large	2.High	1.Small	Two-optional 3PTs	243.24	820	695.23
1	2.High	1.Small	2.Large	2.High	1.Small	Three-optional 3PTs	259.72	961	691.45
2	2.High	1.Small	2.Large	2.High	1.Small	Three-optional 3PTs	249.85	724	568.03
3	2.High	1.Small	2.Large	2.High	1.Small	Three-optional 3PTs	261.31	977	726.82
4	2.High	1.Small	2.Large	2.High	1.Small	Three-optional 3PTs	244.85	878	697.72
5	2.High	1.Small	2.Large	2.High	1.Small	Three-optional 3PTs	241.45	778	674.99
1	2.High	1.Small	2.Large	1.Low	2.Large	3PTs	185.75	772	540.68
2	2.High	1.Small	2.Large	1.Low	2.Large	3PTs	187.71	841	571.19
3	2.High	1.Small	2.Large	1.Low	2.Large	3PTs	186.82	829	565.11
4	2.High	1.Small	2.Large	1.Low	2.Large	3PTs	188.35	733	528.14
5	2.High	1.Small	2.Large	1.Low	2.Large	3PTs	191.27	811	588.26
1	2.High	1.Small	2.Large	1.Low	2.Large	Two-optional 3PTs	194.28	832	590.98
2	2.High	1.Small	2.Large	1.Low	2.Large	Two-optional 3PTs	189.51	777	554.99
3	2.High	1.Small	2.Large	1.Low	2.Large	Two-optional 3PTs	189.09	778	554.64
4	2.High	1.Small	2.Large	1.Low	2.Large	Two-optional 3PTs	190.34	769	575.53
5	2.High	1.Small	2.Large	1.Low	2.Large	Two-optional 3PTs	192.55	774	564.48
1	2.High	1.Small	2.Large	1.Low	2.Large	Three-optional 3PTs	191	877	564.71
2	2.High	1.Small	2.Large	1.Low	2.Large	Three-optional 3PTs	190.11	782	621.5
3	2.High	1.Small	2.Large	1.Low	2.Large	Three-optional 3PTs	199.25	928	646.15
4	2.High	1.Small	2.Large	1.Low	2.Large	Three-optional 3PTs	191.33	873	667.41
5	2.High	1.Small	2.Large	1.Low	2.Large	Three-optional 3PTs	202.91	796	503.54
1	2.High	1.Small	2.Large	1.Low	1.Small	3PTs	189.62	773	592.11
2	2.High	1.Small	2.Large	1.Low	1.Small	3PTs	189.36	732	561.76
3	2.High	1.Small	2.Large	1.Low	1.Small	3PTs	190.12	801	573.29
4	2.High	1.Small	2.Large	1.Low	1.Small	3PTs	189.41	801	553.28
5	2.High	1.Small	2.Large	1.Low	1.Small	3PTs	190.46	785	603.38
1	2.High	1.Small	2.Large	1.Low	1.Small	Two-optional 3PTs	193.79	797	611.96
2	2.High	1.Small	2.Large	1.Low	1.Small	Two-optional 3PTs	195.18	781	578.61
3	2.High	1.Small	2.Large	1.Low	1.Small	Two-optional 3PTs	198.73	824	597.1
4	2.High	1.Small	2.Large	1.Low	1.Small	Two-optional 3PTs	193.59	749	562.72
5	2.High	1.Small	2.Large	1.Low	1.Small	Two-optional 3PTs	190.35	786	597.9
1	2.High	1.Small	2.Large	1.Low	1.Small	Three-optional 3PTs	197	798	567.77
2	2.High	1.Small	2.Large	1.Low	1.Small	Three-optional 3PTs	203.29	956	601.2
3	2.High	1.Small	2.Large	1.Low	1.Small	Three-optional 3PTs	191.55	819	558.63
4	2.High	1.Small	2.Large	1.Low	1.Small	Three-optional 3PTs	192	731	521.76
5	2.High	1.Small	2.Large	1.Low	1.Small	Three-optional 3PTs	215.44	905	600.57
1	1.Low	2.Large	2.Large	2.High	2.Large	3PTs	139.12	706	434.13
2	1.Low	2.Large	2.Large	2.High	2.Large	3PTs	138.46	732	427.98
3	1.Low	2.Large	2.Large	2.High	2.Large	3PTs	133.69	774	467.2
4	1.Low	2.Large	2.Large	2.High	2.Large	3PTs	135.54	643	406.64
5	1.Low	2.Large	2.Large	2.High	2.Large	3PTs	131.39	699	425.99
1	1.Low	2.Large	2.Large	2.High	2.Large	Two-optional 3PTs	140.89	775	460.74
2	1.Low	2.Large	2.Large	2.High	2.Large	Two-optional 3PTs	136.36	751	430.27
3	1.Low	2.Large	2.Large	2.High	2.Large	Two-optional 3PTs	140.37	713	473.23
4	1.Low	2.Large	2.Large	2.High	2.Large	Two-optional 3PTs	136.05	790	436.69
5	1.Low	2.Large	2.Large	2.High	2.Large	Two-optional 3PTs	136.75	758	443.23
1	1.Low	2.Large	2.Large	2.High	2.Large	Three-optional 3PTs	137.22	695	426.39
2	1.Low	2.Large	2.Large	2.High	2.Large	Three-optional 3PTs	137.4	865	449.68
3	1.Low	2.Large	2.Large	2.High	2.Large	Three-optional 3PTs	139.57	585	429.09
4	1.Low	2.Large	2.Large	2.High	2.Large	Three-optional 3PTs	137.82	725	444.68
5	1.Low	2.Large	2.Large	2.High	2.Large	Three-optional 3PTs	137.59	785	403.4
1	1.Low	2.Large	2.Large	2.High	1.Small	3PTs	134.63	660	371.42
2	1.Low	2.Large	2.Large	2.High	1.Small	3PTs	139.14	748	408.07
3	1.Low	2.Large	2.Large	2.High	1.Small	3PTs	133.57	787	438.18
4	1.Low	2.Large	2.Large	2.High	1.Small	3PTs	137.62	794	470.58
5	1.Low	2.Large	2.Large	2.High	1.Small	3PTs	140.21	792	489.55
1	1.Low	2.Large	2.Large	2.High	1.Small	Two-optional 3PTs	145.06	763	442.96
2	1.Low	2.Large	2.Large	2.High	1.Small	Two-optional 3PTs	139.72	735	411.27
3	1.Low	2.Large	2.Large	2.High	1.Small	Two-optional 3PTs	142.46	794	449.05
4	1.Low	2.Large	2.Large	2.High	1.Small	Two-optional 3PTs	137.69	733	432.14
5	1.Low	2.Large	2.Large	2.High	1.Small	Two-optional 3PTs	140.06	745	430.73
1	1.Low	2.Large	2.Large	2.High	1.Small	Three-optional 3PTs	148.71	696	472.59
2	1.Low	2.Large	2.Large	2.High	1.Small	Three-optional 3PTs	141.5	748	433.14
3	1.Low	2.Large	2.Large	2.High	1.Small	Three-optional 3PTs	142.82	773	470.86
4	1.Low	2.Large	2.Large	2.High	1.Small	Three-optional 3PTs	144.91	834	580.29
5	1.Low	2.Large	2.Large	2.High	1.Small	Three-optional 3PTs	140.16	799	507.5
1	1.Low	2.Large	2.Large	1.Low	2.Large	3PTs	99.03	750	454.54
2	1.Low	2.Large	2.Large	1.Low	2.Large	3PTs	102.78	745	391.19
3	1.Low	2.Large	2.Large	1.Low	2.Large	3PTs	101.43	766	422
4	1.Low	2.Large	2.Large	1.Low	2.Large	3PTs	103.59	645	340.1
5	1.Low	2.Large	2.Large	1.Low	2.Large	3PTs	100.22	726	337.82
1	1.Low	2.Large	2.Large	1.Low	2.Large	Two-optional 3PTs	112.86	630	394.36
2	1.Low	2.Large	2.Large	1.Low	2.Large	Two-optional 3PTs	111.69	614	346.3
3	1.Low	2.Large	2.Large	1.Low	2.Large	Two-optional 3PTs	114.21	736	429.14
4	1.Low	2.Large	2.Large	1.Low	2.Large	Two-optional 3PTs	109.34	725	405.14
5	1.Low	2.Large	2.Large	1.Low	2.Large	Two-optional 3PTs	103.99	746	361.93
1	1.Low	2.Large	2.Large	1.Low	2.Large	Three-optional 3PTs	133.16	794	459.36
2	1.Low	2.Large	2.Large	1.Low	2.Large	Three-optional 3PTs	111.58	837	418.73
3	1.Low	2.Large	2.Large	1.Low	2.Large	Three-optional 3PTs	117	720	418.62
4	1.Low	2.Large	2.Large	1.Low	2.Large	Three-optional 3PTs	120.52	775	426.14
5	1.Low	2.Large	2.Large	1.Low	2.Large	Three-optional 3PTs	115.08	735	435.37
1	1.Low	2.Large	2.Large	1.Low	1.Small	3PTs	114.5	668	417.93
2	1.Low	2.Large	2.Large	1.Low	1.Small	3PTs	100.31	541	389.73
3	1.Low	2.Large	2.Large	1.Low	1.Small	3PTs	107.38	717	364.22
4	1.Low	2.Large	2.Large	1.Low	1.Small	3PTs	105.72	642	321.01
5	1.Low	2.Large	2.Large	1.Low	1.Small	3PTs	114.92	706	392.15
1	1.Low	2.Large	2.Large	1.Low	1.Small	Two-optional 3PTs	113.42	662	390.95
2	1.Low	2.Large	2.Large	1.Low	1.Small	Two-optional 3PTs	111.07	606	390.71
3	1.Low	2.Large	2.Large	1.Low	1.Small	Two-optional 3PTs	110.47	715	453.66
4	1.Low	2.Large	2.Large	1.Low	1.Small	Two-optional 3PTs	114.88	769	452.52
5	1.Low	2.Large	2.Large	1.Low	1.Small	Two-optional 3PTs	125.43	751	429.14
1	1.Low	2.Large	2.Large	1.Low	1.Small	Three-optional 3PTs	102.26	681	338.84
2	1.Low	2.Large	2.Large	1.Low	1.Small	Three-optional 3PTs	103.88	750	398.24
3	1.Low	2.Large	2.Large	1.Low	1.Small	Three-optional 3PTs	100.6	708	409.45
4	1.Low	2.Large	2.Large	1.Low	1.Small	Three-optional 3PTs	100.16	602	387.92
5	1.Low	2.Large	2.Large	1.Low	1.Small	Three-optional 3PTs	100.16	722	359.18
1	1.Low	1.Small	2.Large	2.High	2.Large	3PTs	143.88	755	507.59
2	1.Low	1.Small	2.Large	2.High	2.Large	3PTs	139	758	408.95
3	1.Low	1.Small	2.Large	2.High	2.Large	3PTs	143.51	736	463.97
4	1.Low	1.Small	2.Large	2.High	2.Large	3PTs	141.99	694	452.7
5	1.Low	1.Small	2.Large	2.High	2.Large	3PTs	142.57	730	472.05
1	1.Low	1.Small	2.Large	2.High	2.Large	Two-optional 3PTs	141.06	812	501.42
2	1.Low	1.Small	2.Large	2.High	2.Large	Two-optional 3PTs	143.19	755	461.82
3	1.Low	1.Small	2.Large	2.High	2.Large	Two-optional 3PTs	142.68	697	447.49
4	1.Low	1.Small	2.Large	2.High	2.Large	Two-optional 3PTs	145.97	793	486.56
5	1.Low	1.Small	2.Large	2.High	2.Large	Two-optional 3PTs	141.46	725	455.93
1	1.Low	1.Small	2.Large	2.High	2.Large	Three-optional 3PTs	145.57	769	396.55
2	1.Low	1.Small	2.Large	2.High	2.Large	Three-optional 3PTs	140.39	817	463.53
3	1.Low	1.Small	2.Large	2.High	2.Large	Three-optional 3PTs	142.45	823	487.72
4	1.Low	1.Small	2.Large	2.High	2.Large	Three-optional 3PTs	141.34	779	470.71
5	1.Low	1.Small	2.Large	2.High	2.Large	Three-optional 3PTs	142.06	719	462.92
1	1.Low	1.Small	2.Large	2.High	1.Small	3PTs	143.14	744	492.3
2	1.Low	1.Small	2.Large	2.High	1.Small	3PTs	137.69	765	516.36
3	1.Low	1.Small	2.Large	2.High	1.Small	3PTs	143.54	786	495.34
4	1.Low	1.Small	2.Large	2.High	1.Small	3PTs	141.7	750	473.99
5	1.Low	1.Small	2.Large	2.High	1.Small	3PTs	140.92	777	515.17
1	1.Low	1.Small	2.Large	2.High	1.Small	Two-optional 3PTs	148.23	767	486.16
2	1.Low	1.Small	2.Large	2.High	1.Small	Two-optional 3PTs	145.87	828	518.66
3	1.Low	1.Small	2.Large	2.High	1.Small	Two-optional 3PTs	147.17	784	480.48
4	1.Low	1.Small	2.Large	2.High	1.Small	Two-optional 3PTs	141.94	767	492.64
5	1.Low	1.Small	2.Large	2.High	1.Small	Two-optional 3PTs	144.78	777	488.96
1	1.Low	1.Small	2.Large	2.High	1.Small	Three-optional 3PTs	149.53	759	446.61
2	1.Low	1.Small	2.Large	2.High	1.Small	Three-optional 3PTs	145.33	911	530.04
3	1.Low	1.Small	2.Large	2.High	1.Small	Three-optional 3PTs	145.1	739	474.6
4	1.Low	1.Small	2.Large	2.High	1.Small	Three-optional 3PTs	145.25	851	473.21
5	1.Low	1.Small	2.Large	2.High	1.Small	Three-optional 3PTs	147.97	828	564.96
1	1.Low	1.Small	2.Large	1.Low	2.Large	3PTs	108.93	789	454.62
2	1.Low	1.Small	2.Large	1.Low	2.Large	3PTs	109.22	770	387.59
3	1.Low	1.Small	2.Large	1.Low	2.Large	3PTs	110.75	758	433.53
4	1.Low	1.Small	2.Large	1.Low	2.Large	3PTs	111.03	731	382.35
5	1.Low	1.Small	2.Large	1.Low	2.Large	3PTs	109.67	765	444.44
1	1.Low	1.Small	2.Large	1.Low	2.Large	Two-optional 3PTs	110.98	780	424.22
2	1.Low	1.Small	2.Large	1.Low	2.Large	Two-optional 3PTs	111.44	797	471.8
3	1.Low	1.Small	2.Large	1.Low	2.Large	Two-optional 3PTs	113.11	757	449.92
4	1.Low	1.Small	2.Large	1.Low	2.Large	Two-optional 3PTs	113.11	817	469.29
5	1.Low	1.Small	2.Large	1.Low	2.Large	Two-optional 3PTs	111.32	806	460.18
1	1.Low	1.Small	2.Large	1.Low	2.Large	Three-optional 3PTs	113.49	803	474.67
2	1.Low	1.Small	2.Large	1.Low	2.Large	Three-optional 3PTs	111.96	838	428.37
3	1.Low	1.Small	2.Large	1.Low	2.Large	Three-optional 3PTs	113.89	900	514.76
4	1.Low	1.Small	2.Large	1.Low	2.Large	Three-optional 3PTs	110.77	964	395.19
5	1.Low	1.Small	2.Large	1.Low	2.Large	Three-optional 3PTs	112.09	713	395.17
1	1.Low	1.Small	2.Large	1.Low	1.Small	3PTs	108.61	783	447.83
2	1.Low	1.Small	2.Large	1.Low	1.Small	3PTs	108.21	866	451.53
3	1.Low	1.Small	2.Large	1.Low	1.Small	3PTs	109.66	813	439.9
4	1.Low	1.Small	2.Large	1.Low	1.Small	3PTs	105.84	882	428.11
5	1.Low	1.Small	2.Large	1.Low	1.Small	3PTs	101.36	768	390.52
1	1.Low	1.Small	2.Large	1.Low	1.Small	Two-optional 3PTs	115.99	836	480.52
2	1.Low	1.Small	2.Large	1.Low	1.Small	Two-optional 3PTs	107.3	786	444.71
3	1.Low	1.Small	2.Large	1.Low	1.Small	Two-optional 3PTs	110.29	814	451.63
4	1.Low	1.Small	2.Large	1.Low	1.Small	Two-optional 3PTs	109.37	806	486.47
5	1.Low	1.Small	2.Large	1.Low	1.Small	Two-optional 3PTs	104.17	744	404.59
1	1.Low	1.Small	2.Large	1.Low	1.Small	Three-optional 3PTs	108.85	751	421.18
2	1.Low	1.Small	2.Large	1.Low	1.Small	Three-optional 3PTs	118	796	378.43
3	1.Low	1.Small	2.Large	1.Low	1.Small	Three-optional 3PTs	105.15	924	550.14
4	1.Low	1.Small	2.Large	1.Low	1.Small	Three-optional 3PTs	110.85	764	355.3
5	1.Low	1.Small	2.Large	1.Low	1.Small	Three-optional 3PTs	100.92	825	396.88

## Sheet:  ANOVA 0308
Tests of Between-Subjects Effects																			Tests of Between-Subjects Effects																			Tests of Between-Subjects Effects
Dependent Variable: Profit																			Dependent Variable: Total_U																			Dependent Variable: Total_Q
Source	Type III Sum of Squares	df	Mean Square	F	Sig.	Partial Eta Squared													Source	Type III Sum of Squares	df	Mean Square	F	Sig.	Partial Eta Squared													Source	Type III Sum of Squares	df	Mean Square	F	Sig.	Partial Eta Squared
Corrected Model	1391949.097a	27	51553.7	1149.02	0	0.98564													Corrected Model	1332772.175a	27	49361.9	19.5317	1.32291e-59	0.538472													Corrected Model	4373316.536a	27	161975	131.223	6.63393e-195	0.886859
Intercept	1.5266e+07	1	1.5266e+07	340244	0	0.998673													Intercept	3.14785e+08	1	3.14785e+08	124555	0	0.996384													Intercept	1.40638e+08	1	1.40638e+08	113937	0	0.996049
Mean	1.05126e+06	1	1.05126e+06	23430.2	0	0.981074	0.744398												Mean	93186.1	1	93186.1	36.8722	2.67603e-09	0.075423	0.0376494												Mean	3.13403e+06	1	3.13403e+06	2539.02	1.36712e-187	0.848881	0.635546
Lambda_Var	41050.6	1	41050.6	914.925	1.10613e-110	0.669331	0.0290679												Lambda_Var	534267	1	534267	211.401	1.44674e-39	0.318662	0.215857												Lambda_Var	247291	1	247291	200.341	6.5825e-38	0.307111	0.0501477
Mean_OC	245571	1	245571	5473.23	1.04986e-254	0.923716	0.173889												Mean_OC	20462.4	1	20462.4	8.09663	0.0046363	0.0175977	0.00826731												Mean_OC	533477	1	533477	432.192	7.41786e-68	0.488799	0.108183
Pricing_Structure	6349.65	2	3174.82	70.7597	1.84073e-27	0.238441	0.00449619												Pricing_Structure	51408.5	2	25704.3	10.1707	4.77978e-05	0.0430652	0.0207703												Pricing_Structure	15583.2	2	7791.6	6.31231	0.00197781	0.0271717	0.0031601
Variance	13523.2	1	13523.2	301.402	4.21636e-52	0.400054	0.00957578												Variance	447130	1	447130	176.922	2.66407e-34	0.28131	0.180651												Variance	304501	1	304501	246.69	1.1259e-44	0.353075	0.0617494
Variance_OC	1151.31	1	1151.31	25.6601	5.94277e-07	0.0537204	0.000815243												Variance_OC	24998.5	1	24998.5	9.8915	0.00176995	0.0214152	0.0101												Variance_OC	23695.7	1	23695.7	19.1969	1.46716e-05	0.0407408	0.00480523
Mean * Lambda_Var	4684.31	1	4684.31	104.403	3.44128e-22	0.187639	0.00331696												Mean * Lambda_Var	11232.7	1	11232.7	4.44458	0.035562	0.0097374	0.00453827												Mean * Lambda_Var	2476.89	1	2476.89	2.00663	0.157301	0.00441984	0.000502285
Lambda_Var * Mean_OC	2204.33	1	2204.33	49.1296	8.76206e-12	0.0980378	0.00156089												Lambda_Var * Mean_OC	4966.53	1	4966.53	1.96517	0.161647	0.00432891	0.0020066												Lambda_Var * Mean_OC	1227.49	1	1227.49	0.994441	0.319193	0.00219526	0.000248921
Lambda_Var * Pricing_Structure	874.953	2	437.476	9.75037	7.1494e-05	0.0413589	0.000619554												Lambda_Var * Pricing_Structure	38500.6	2	19250.3	7.61703	0.000557814	0.0326048	0.0155552												Lambda_Var * Pricing_Structure	6433.61	2	3216.8	2.60607	0.0749331	0.0113998	0.00130466
Lambda_Var * Variance	2444.83	1	2444.83	54.4897	7.56795e-13	0.107583	0.00173118												Lambda_Var * Variance	22963.3	1	22963.3	9.08621	0.00272032	0.0197061	0.00927774												Lambda_Var * Variance	12905.8	1	12905.8	10.4555	0.00131238	0.0226087	0.00261714
Lambda_Var * Variance_OC	91.3769	1	91.3769	2.03659	0.154244	0.00448551	6.4704e-05												Lambda_Var * Variance_OC	6063.41	1	6063.41	2.39919	0.122098	0.00527992	0.00244976												Lambda_Var * Variance_OC	1256.44	1	1256.44	1.0179	0.313558	0.00224693	0.000254792
Mean * Mean_OC	12582.2	1	12582.2	280.429	2.5431e-49	0.382875	0.00890946												Mean * Mean_OC	170.408	1	170.408	0.0674277	0.795238	0.000149154	6.88491e-05												Mean * Mean_OC	31186.9	1	31186.9	25.2658	7.21107e-07	0.0529387	0.00632435
Mean * Pricing_Structure	2125.23	2	1062.62	23.6833	1.65376e-10	0.0948534	0.00150488		2. Mean_OC * Pricing_Structure										Mean * Pricing_Structure	3784.87	2	1892.43	0.748804	0.473517	0.00330235	0.00152918												Mean * Pricing_Structure	1051.7	2	525.848	0.426012	0.65337	0.00188146	0.000213272
Mean * Variance	3527.93	1	3527.93	78.6297	1.74498e-17	0.148182	0.00249813		Dependent Variable: Profit										Mean * Variance	1944.08	1	1944.08	0.769238	0.380919	0.00169896	0.000785453												Mean * Variance	6078.27	1	6078.27	4.92427	0.0269778	0.010777	0.0012326			4. Mean * Mean_OC
Mean * Variance_OC	991.559	1	991.559	22.0996	3.44257e-06	0.0466139	0.000702123		Mean_OC		Mean	Std. Error	95% Confidence Interval						Mean * Variance_OC	4060.03	1	4060.03	1.60649	0.205639	0.00354159	0.00164035												Mean * Variance_OC	23511.7	1	23511.7	19.0479	1.5813e-05	0.0404372	0.00476791			Dependent Variable: Total_Q
Mean_OC * Pricing_Structure	1737.21	2	868.607	19.3593	8.57305e-09	0.0789019	0.00123012						Lower Bound	Upper Bound					Mean_OC * Pricing_Structure	1308.47	2	654.233	0.258869	0.772038	0.00114413	0.000528652												Mean_OC * Pricing_Structure	4623.04	2	2311.52	1.87266	0.154905	0.00821802	0.0009375			Mean
Mean_OC * Variance	3.0736	1	3.0736	0.0685037	0.793647	0.000151534	2.17642e-06		1.Low	3PTs	153.275	0.748897	151.803	154.747					Mean_OC * Variance	25813.3	1	25813.3	10.2139	0.00149152	0.0220978	0.0104292												Mean_OC * Variance	1629.62	1	1629.62	1.32022	0.25116	0.00291234	0.000330468
Mean_OC * Variance_OC	931.165	1	931.165	20.7536	6.72864e-06	0.0438993	0.000659358			Three-optional 3PTs	157.886	0.748897	156.414	159.358	4.61087	0.0300823			Mean_OC * Variance_OC	22113.7	1	22113.7	8.75001	0.00325838	0.0189908	0.00893446												Mean_OC * Variance_OC	10343	1	10343	8.37933	0.00397885	0.0182009	0.00209745			1.Low	1.Low
Pricing_Structure * Variance	247.427	2	123.713	2.7573	0.0645309	0.0120534	0.000175203			Two-optional 3PTs	155.994	0.748897	154.522	157.465	155.718				Pricing_Structure * Variance	2110.22	2	1055.11	0.417489	0.658953	0.00184389	0.000852578												Pricing_Structure * Variance	7097.88	2	3548.94	2.87515	0.0574401	0.0125621	0.00143937				2.High
Pricing_Structure * Variance_OC	363.269	2	181.634	4.04822	0.0180901	0.0175973	0.000257231		2.High	3PTs	195.602	0.748897	194.13	197.074	12.8963	0.0659311			Pricing_Structure * Variance_OC	10167.2	2	5083.61	2.0115	0.134984	0.00882192	0.0041078		3. Mean_OC * Variance										Pricing_Structure * Variance_OC	2850.02	2	1425.01	1.15446	0.316155	0.00508228	0.000577952			2.High	1.Low
Variance * Variance_OC	234.207	1	234.207	5.21995	0.0227918	0.0114167	0.000165842			Three-optional 3PTs	208.498	0.748897	207.026	209.97	9.73112	0.0489574			Variance * Variance_OC	6120.41	1	6120.41	2.42174	0.120362	0.00532929	0.00247279		Dependent Variable: Total_U										Variance * Variance_OC	2063.42	1	2063.42	1.67167	0.196696	0.00368475	0.000418439				2.High
Error	20280.2	452	44.8677							Two-optional 3PTs	198.767	0.748897	197.295	200.239	200.956				Error	1.14233e+06	452	2527.27						Mean_OC		Mean	Std. Error	95% Confidence Interval						Error	557926	452	1234.35
Total	1.66782e+07	480													0.290508				Total	317260556	480											Lower Bound	Upper Bound					Total	1.45569e+08	480
Corrected Total	1.41223e+06	479																	Corrected Total	2.4751e+06	479							1.Low	1.Small	841.142	4.58918	832.123	850.16					Corrected Total	4.93124e+06	479
a. R Squared = .986 (Adjusted R Squared = .985)																			a. R Squared = .538 (Adjusted R Squared = .511)										2.Large	765.433	4.58918	756.415	774.452					a. R Squared = .887 (Adjusted R Squared = .880)
																												2.High	1.Small	839.533	4.58918	830.515	848.552	27.725
														50.6121															2.Large	793.158	4.58918	784.14	802.177	0.0362213
														0.242746
Factors	Variance explained (%)
	Profit	User participation	Usage quantity
Mean	0.744398	0.0376494	0.635546			0.744398	0.0376494	0.635546
Lambda_Var	0.0290679	0.215857	0.0501477			0.0290679	0.215857	0.0501477
Mean_OC	0.173889	0.00826731	0.108183			0.173889	0.00826731	0.108183
Pricing_Structure	0.00449619	0.0207703	0.0031601			0.00449619	0.0207703	0.0031601
Variance	0.00957578	0.180651	0.0617494			0.00957578	0.180651	0.0617494
Variance_OC	0.000815243	0.0101	0.00480523			0.000815243	0.0101	0.00480523
Mean * Lambda_Var	0.00331696	0.00453827	0.000502285			0.00331696	0.00453827	0.000502285
Lambda_Var * Mean_OC	0.00156089	0.0020066	0.000248921			0.00156089	0.0020066	0.000248921
Lambda_Var * Pricing_Structure	0.000619554	0.0155552	0.00130466			0.000619554	0.0155552	0.00130466
Lambda_Var * Variance	0.00173118	0.00927774	0.00261714			0.00173118	0.00927774	0.00261714
Lambda_Var * Variance_OC	6.4704e-05	0.00244976	0.000254792			6.4704e-05	0.00244976	0.000254792
Mean * Mean_OC	0.00890946	6.88491e-05	0.00632435			0.00890946	6.88491e-05	0.00632435
Mean * Pricing_Structure	0.00150488	0.00152918	0.000213272			0.00150488	0.00152918	0.000213272
Mean * Variance	0.00249813	0.000785453	0.0012326			0.00249813	0.000785453	0.0012326
Mean * Variance_OC	0.000702123	0.00164035	0.00476791			0.000702123	0.00164035	0.00476791
Mean_OC * Pricing_Structure	0.00123012	0.000528652	0.0009375			0.00123012	0.000528652	0.0009375
Mean_OC * Variance	2.17642e-06	0.0104292	0.000330468			2.17642e-06	0.0104292	0.000330468
Mean_OC * Variance_OC	0.000659358	0.00893446	0.00209745			0.000659358	0.00893446	0.00209745
Pricing_Structure * Variance	0.000175203	0.000852578	0.00143937			0.000175203	0.000852578	0.00143937
Pricing_Structure * Variance_OC	0.000257231	0.0041078	0.000577952			0.000257231	0.0041078	0.000577952
Variance * Variance_OC	0.000165842	0.00247279	0.000418439			0.000165842	0.00247279	0.000418439
Note: * = 5% level of significance
** = 1% level of significance
[truncated: 6 more columns]

## Sheet: DATA2
Replication											Number	Replication	Mean	Variance	Lambda Variance	Mean_oc	Var_oc	Tariff	P	U	Q
1	218.897	805	394.651								1	1	2.High	2.Large	1.Small	2.High	2.Large	2PTs	218.897	805	394.651
2	213.161	866	428.29								2	2	2.High	2.Large	1.Small	2.High	2.Large	2PTs	213.161	866	428.29
3	214.04	884	420.477								3	3	2.High	2.Large	1.Small	2.High	2.Large	2PTs	214.04	884	420.477
4	222.643	760	382.46								4	4	2.High	2.Large	1.Small	2.High	2.Large	2PTs	222.643	760	382.46
5	214.203	743	352.882								5	5	2.High	2.Large	1.Small	2.High	2.Large	2PTs	214.203	743	352.882
1	241.933	848	579.026								6	1	2.High	2.Large	1.Small	2.High	2.Large	3PTs	241.933	848	579.026
2	240.004	755	584.398								7	2	2.High	2.Large	1.Small	2.High	2.Large	3PTs	240.004	855	584.398
3	240.323	835	648.217								8	3	2.High	2.Large	1.Small	2.High	2.Large	3PTs	240.323	835	648.217
4	237.443	806	600.776								9	4	2.High	2.Large	1.Small	2.High	2.Large	3PTs	237.443	866	600.776
5	235.441	765	638.724								10	5	2.High	2.Large	1.Small	2.High	2.Large	3PTs	235.441	865	638.724
1	245.556	794	611.89								11	1	2.High	2.Large	1.Small	2.High	2.Large	Two-optional 3PTs	245.556	894	611.89
2	249.223	743	593.516								12	2	2.High	2.Large	1.Small	2.High	2.Large	Two-optional 3PTs	249.223	843	593.516
3	247.669	787	620.013								13	3	2.High	2.Large	1.Small	2.High	2.Large	Two-optional 3PTs	247.669	887	620.013
4	242.787	805	625.039								14	4	2.High	2.Large	1.Small	2.High	2.Large	Two-optional 3PTs	242.787	805	625.039
5	251.704	802	645.686								15	5	2.High	2.Large	1.Small	2.High	2.Large	Two-optional 3PTs	251.704	802	645.686
1	244.987	834	644.612								16	1	2.High	2.Large	1.Small	2.High	2.Large	Three-optional 3PTs	244.987	834	644.612
2	249.423	920	710.13								17	2	2.High	2.Large	1.Small	2.High	2.Large	Three-optional 3PTs	249.423	920	710.13
3	252.456	774	711.76								18	3	2.High	2.Large	1.Small	2.High	2.Large	Three-optional 3PTs	252.456	874	711.76
4	282.73	921	699.005								19	4	2.High	2.Large	1.Small	2.High	2.Large	Three-optional 3PTs	282.73	921	699.005
5	278.301	961	693.576								20	5	2.High	2.Large	1.Small	2.High	2.Large	Three-optional 3PTs	278.301	961	693.576
1	241.226	859	412.452								21	1	2.High	2.Large	1.Small	2.High	1.Small	2PTs	241.226	859	412.452
2	234.424	913	435.69								22	2	2.High	2.Large	1.Small	2.High	1.Small	2PTs	234.424	843	435.69
3	232.046	833	403.033								23	3	2.High	2.Large	1.Small	2.High	1.Small	2PTs	232.046	833	403.033
4	230.975	891	437.807								24	4	2.High	2.Large	1.Small	2.High	1.Small	2PTs	230.975	891	437.807
5	231.294	881	457.2								25	5	2.High	2.Large	1.Small	2.High	1.Small	2PTs	231.294	881	457.2
1	247.325	805	637.474								26	1	2.High	2.Large	1.Small	2.High	1.Small	3PTs	247.325	895	637.474
2	241.254	835	689.896								27	2	2.High	2.Large	1.Small	2.High	1.Small	3PTs	241.254	835	689.896
3	238.479	802	578.528								28	3	2.High	2.Large	1.Small	2.High	1.Small	3PTs	238.479	862	678.528
4	245.786	854	636.727								29	4	2.High	2.Large	1.Small	2.High	1.Small	3PTs	245.786	854	636.727
5	248.234	822	615.245								30	5	2.High	2.Large	1.Small	2.High	1.Small	3PTs	248.234	822	615.245
1	255.126	874	680.398								31	1	2.High	2.Large	1.Small	2.High	1.Small	Two-optional 3PTs	255.126	874	680.398
2	254.581	854	679.902								32	2	2.High	2.Large	1.Small	2.High	1.Small	Two-optional 3PTs	254.581	854	679.902
3	253.802	847	639.395								33	3	2.High	2.Large	1.Small	2.High	1.Small	Two-optional 3PTs	253.802	847	639.395
4	256.785	821	653.252								34	4	2.High	2.Large	1.Small	2.High	1.Small	Two-optional 3PTs	256.785	821	653.252
5	258.368	858	683.091								35	5	2.High	2.Large	1.Small	2.High	1.Small	Two-optional 3PTs	258.368	858	683.091
1	279.461	936	641.056								36	1	2.High	2.Large	1.Small	2.High	1.Small	Three-optional 3PTs	279.461	936	641.056
2	268.299	873	720.821								37	2	2.High	2.Large	1.Small	2.High	1.Small	Three-optional 3PTs	268.299	873	720.821
3	265.413	976	743.452								38	3	2.High	2.Large	1.Small	2.High	1.Small	Three-optional 3PTs	265.413	976	743.452
4	263.988	994	580.225								39	4	2.High	2.Large	1.Small	2.High	1.Small	Three-optional 3PTs	263.988	994	680.225
5	266.344	823	633.491								40	5	2.High	2.Large	1.Small	2.High	1.Small	Three-optional 3PTs	266.344	823	633.491
1	185.66	873	582.651								41	1	2.High	2.Large	1.Small	1.Low	2.Large	2PTs	185.66	873	582.651
2	188.025	859	607.381								42	2	2.High	2.Large	1.Small	1.Low	2.Large	2PTs	188.025	859	607.381
3	183.801	839	592.973								43	3	2.High	2.Large	1.Small	1.Low	2.Large	2PTs	183.801	839	592.973
4	185.901	876	605.43								44	4	2.High	2.Large	1.Small	1.Low	2.Large	2PTs	185.901	876	605.43
5	189.986	824	560.669								45	5	2.High	2.Large	1.Small	1.Low	2.Large	2PTs	189.986	824	560.669
1	181.318	773	533.885								46	1	2.High	2.Large	1.Small	1.Low	2.Large	3PTs	181.318	873	583.885
2	190.604	854	587.016								47	2	2.High	2.Large	1.Small	1.Low	2.Large	3PTs	190.604	854	587.016
3	189.655	789	538.896								48	3	2.High	2.Large	1.Small	1.Low	2.Large	3PTs	189.655	839	588.896
4	186.972	837	585.719								49	4	2.High	2.Large	1.Small	1.Low	2.Large	3PTs	186.972	837	585.719
5	187.164	769	537.544								50	5	2.High	2.Large	1.Small	1.Low	2.Large	3PTs	187.164	769	537.544
1	192.643	773	536.127								51	1	2.High	2.Large	1.Small	1.Low	2.Large	Two-optional 3PTs	192.643	773	536.127
2	189.688	839	529.627								52	2	2.High	2.Large	1.Small	1.Low	2.Large	Two-optional 3PTs	189.688	839	529.627
3	193.827	828	541.512								53	3	2.High	2.Large	1.Small	1.Low	2.Large	Two-optional 3PTs	193.827	828	541.512
4	197.841	771	542.836								54	4	2.High	2.Large	1.Small	1.Low	2.Large	Two-optional 3PTs	197.841	771	542.836
5	194.567	788	554.202								55	5	2.High	2.Large	1.Small	1.Low	2.Large	Two-optional 3PTs	194.567	788	554.202
1	195.846	812	537.258								56	1	2.High	2.Large	1.Small	1.Low	2.Large	Three-optional 3PTs	195.846	812	537.258
2	191.701	721	563.384								57	2	2.High	2.Large	1.Small	1.Low	2.Large	Three-optional 3PTs	191.701	821	563.384
3	190.118	836	479.258								58	3	2.High	2.Large	1.Small	1.Low	2.Large	Three-optional 3PTs	190.118	836	579.258
4	207.665	840	466.258								59	4	2.High	2.Large	1.Small	1.Low	2.Large	Three-optional 3PTs	207.665	840	566.258
5	192.133	740	560.022								60	5	2.High	2.Large	1.Small	1.Low	2.Large	Three-optional 3PTs	192.133	841	560.022
1	185.47	865	615.27								61	1	2.High	2.Large	1.Small	1.Low	1.Small	2PTs	185.47	865	615.27
2	185.354	883	604.862								62	2	2.High	2.Large	1.Small	1.Low	1.Small	2PTs	185.354	883	604.862
3	185.486	904	619.585								63	3	2.High	2.Large	1.Small	1.Low	1.Small	2PTs	185.486	854	619.585
4	182.542	857	607.929								64	4	2.High	2.Large	1.Small	1.Low	1.Small	2PTs	182.542	857	607.929
5	185.528	865	605.327								65	5	2.High	2.Large	1.Small	1.Low	1.Small	2PTs	185.528	865	605.327
1	184.635	789	547.003								66	1	2.High	2.Large	1.Small	1.Low	1.Small	3PTs	184.635	845	547.003
2	186.726	771	551.896								67	2	2.High	2.Large	1.Small	1.Low	1.Small	3PTs	186.726	839	551.896
3	190.935	767	529.635								68	3	2.High	2.Large	1.Small	1.Low	1.Small	3PTs	190.935	853	529.635
4	189.096	812	625.381								69	4	2.High	2.Large	1.Small	1.Low	1.Small	3PTs	189.096	864	625.381
5	187.006	833	570.33								70	5	2.High	2.Large	1.Small	1.Low	1.Small	3PTs	187.006	833	570.33
1	191.124	819	559.327								71	1	2.High	2.Large	1.Small	1.Low	1.Small	Two-optional 3PTs	191.124	819	559.327
2	197.94	817	545.155								72	2	2.High	2.Large	1.Small	1.Low	1.Small	Two-optional 3PTs	197.94	817	545.155
3	193.443	850	584.174								73	3	2.High	2.Large	1.Small	1.Low	1.Small	Two-optional 3PTs	193.443	850	584.174
4	196.584	855	566.683								74	4	2.High	2.Large	1.Small	1.Low	1.Small	Two-optional 3PTs	196.584	855	566.683
5	196.022	838	572.38								75	5	2.High	2.Large	1.Small	1.Low	1.Small	Two-optional 3PTs	196.022	838	572.38
1	197.153	827	583.669								76	1	2.High	2.Large	1.Small	1.Low	1.Small	Three-optional 3PTs	197.153	827	583.669
2	202.324	843	674.859								77	2	2.High	2.Large	1.Small	1.Low	1.Small	Three-optional 3PTs	202.324	843	674.859
3	204.651	806	568.467								78	3	2.High	2.Large	1.Small	1.Low	1.Small	Three-optional 3PTs	204.651	806	568.467
4	198.898	762	578.518								79	4	2.High	2.Large	1.Small	1.Low	1.Small	Three-optional 3PTs	198.898	862	578.518
5	216.083	904	604.601								80	5	2.High	2.Large	1.Small	1.Low	1.Small	Three-optional 3PTs	216.083	904	604.601
1	259.717	873	426.641								81	1	2.High	1.Small	1.Small	2.High	2.Large	2PTs	259.717	873	426.641
2	254.553	855	441.291								82	2	2.High	1.Small	1.Small	2.High	2.Large	2PTs	254.553	855	441.291
3	252.388	873	461.371								83	3	2.High	1.Small	1.Small	2.High	2.Large	2PTs	252.388	873	461.371
4	243.942	820	422.602								84	4	2.High	1.Small	1.Small	2.High	2.Large	2PTs	243.942	820	422.602
5	253.527	766	390.352								85	5	2.High	1.Small	1.Small	2.High	2.Large	2PTs	253.527	766	390.352
1	256.122	881	723.809								86	1	2.High	1.Small	1.Small	2.High	2.Large	3PTs	256.122	881	723.809
2	260.44	817	628.192								87	2	2.High	1.Small	1.Small	2.High	2.Large	3PTs	260.44	817	628.192
3	258.869	862	718.749								88	3	2.High	1.Small	1.Small	2.High	2.Large	3PTs	258.869	862	718.749
4	263.852	855	678.904								89	4	2.High	1.Small	1.Small	2.High	2.Large	3PTs	263.852	855	678.904
5	266.072	845	714.972								90	5	2.High	1.Small	1.Small	2.High	2.Large	3PTs	266.072	845	714.972
1	257.487	872	704.212								91	1	2.High	1.Small	1.Small	2.High	2.Large	Two-optional 3PTs	257.487	872	704.212
2	263.834	888	692.471								92	2	2.High	1.Small	1.Small	2.High	2.Large	Two-optional 3PTs	263.834	888	692.471
3	266.971	879	702.27								93	3	2.High	1.Small	1.Small	2.High	2.Large	Two-optional 3PTs	266.971	879	702.27
4	267.599	938	731.816								94	4	2.High	1.Small	1.Small	2.High	2.Large	Two-optional 3PTs	267.599	938	731.816
5	263.27	875	694.863								95	5	2.High	1.Small	1.Small	2.High	2.Large	Two-optional 3PTs	263.27	875	694.863
1	277.583	803	599.041								96	1	2.High	1.Small	1.Small	2.High	2.Large	Three-optional 3PTs	277.583	803	599.041
2	275.781	938	675.437								97	2	2.High	1.Small	1.Small	2.High	2.Large	Three-optional 3PTs	275.781	938	675.437
3	268.546	918	743.379								98	3	2.High	1.Small	1.Small	2.High	2.Large	Three-optional 3PTs	268.546	918	743.379
4	269.177	763	602.891								99	4	2.High	1.Small	1.Small	2.High	2.Large	Three-optional 3PTs	269.177	863	702.891
5	273.555	896	678.109								100	5	2.High	1.Small	1.Small	2.High	2.Large	Three-optional 3PTs	273.555	896	678.109
1	289.174	836	413.492								101	1	2.High	1.Small	1.Small	2.High	1.Small	2PTs	289.174	836	413.492
2	295.16	885	467.33								102	2	2.High	1.Small	1.Small	2.High	1.Small	2PTs	295.16	885	467.33
3	287.895	882	454.042								103	3	2.High	1.Small	1.Small	2.High	1.Small	2PTs	287.895	882	454.042
4	289.98	922	479.652								104	4	2.High	1.Small	1.Small	2.High	1.Small	2PTs	289.98	900	479.652
5	289.6	901	491.628								105	5	2.High	1.Small	1.Small	2.High	1.Small	2PTs	289.6	901	491.628
1	279.866	903	697.953								106	1	2.High	1.Small	1.Small	2.High	1.Small	3PTs	279.866	903	697.953
2	282.588	919	783.452								107	2	2.High	1.Small	1.Small	2.High	1.Small	3PTs	282.588	919	783.452
3	284.137	904	752.473								108	3	2.High	1.Small	1.Small	2.High	1.Small	3PTs	284.137	904	752.473
4	278.664	907	762.024								109	4	2.High	1.Small	1.Small	2.High	1.Small	3PTs	278.664	907	762.024
5	284.261	937	760.999								110	5	2.High	1.Small	1.Small	2.High	1.Small	3PTs	284.261	937	760.999
1	285.404	922	753.889								111	1	2.High	1.Small	1.Small	2.High	1.Small	Two-optional 3PTs	285.404	922	753.889
2	281.422	919	761.757								112	2	2.High	1.Small	1.Small	2.High	1.Small	Two-optional 3PTs	281.422	919	761.757
3	279.404	887	719.908								113	3	2.High	1.Small	1.Small	2.High	1.Small	Two-optional 3PTs	279.404	887	719.908
4	283.936	922	753.65								114	4	2.High	1.Small	1.Small	2.High	1.Small	Two-optional 3PTs	283.936	922	753.65
5	285.895	900	732.344								115	5	2.High	1.Small	1.Small	2.High	1.Small	Two-optional 3PTs	285.895	900	732.344
1	288.44	991	745.187								116	1	2.High	1.Small	1.Small	2.High	1.Small	Three-optional 3PTs	288.44	991	745.187
2	286.067	919	550.555								117	2	2.High	1.Small	1.Small	2.High	1.Small	Three-optional 3PTs	286.067	919	750.555
3	295.427	869	814.753								118	3	2.High	1.Small	1.Small	2.High	1.Small	Three-optional 3PTs	295.427	869	814.753
4	285.184	918	732.817								119	4	2.High	1.Small	1.Small	2.High	1.Small	Three-optional 3PTs	285.184	918	732.817
5	305.831	844	706.185								120	5	2.High	1.Small	1.Small	2.High	1.Small	Three-optional 3PTs	305.831	844	806.185
1	207.603	890	745.95								121	1	2.High	1.Small	1.Small	1.Low	2.Large	2PTs	207.603	890	745.95
2	204.386	849	709.35								122	2	2.High	1.Small	1.Small	1.Low	2.Large	2PTs	204.386	849	709.35
3	201.263	918	769.081								123	3	2.High	1.Small	1.Small	1.Low	2.Large	2PTs	201.263	832	769.081
4	200.525	825	699.485								124	4	2.High	1.Small	1.Small	1.Low	2.Large	2PTs	200.525	825	699.485
5	202.146	840	710.872								125	5	2.High	1.Small	1.Small	1.Low	2.Large	2PTs	202.146	840	710.872
1	211.746	867	599.453								126	1	2.High	1.Small	1.Small	1.Low	2.Large	3PTs	211.746	867	599.453
2	216.483	877	665.069								127	2	2.High	1.Small	1.Small	1.Low	2.Large	3PTs	216.483	877	665.069
3	214.105	875	664.144								128	3	2.High	1.Small	1.Small	1.Low	2.Large	3PTs	214.105	875	664.144
4	217.563	874	622.271								129	4	2.High	1.Small	1.Small	1.Low	2.Large	3PTs	217.563	874	622.271
5	213.753	867	616.097								130	5	2.High	1.Small	1.Small	1.Low	2.Large	3PTs	213.753	867	616.097
1	214.058	891	643.943								131	1	2.High	1.Small	1.Small	1.Low	2.Large	Two-optional 3PTs	214.058	891	643.943
2	216.672	895	612.461								132	2	2.High	1.Small	1.Small	1.Low	2.Large	Two-optional 3PTs	216.672	895	612.461
3	218.709	900	645.259								133	3	2.High	1.Small	1.Small	1.Low	2.Large	Two-optional 3PTs	218.709	900	645.259
4	217.621	886	637.131								134	4	2.High	1.Small	1.Small	1.Low	2.Large	Two-optional 3PTs	217.621	886	637.131
5	216.29	921	648.711								135	5	2.High	1.Small	1.Small	1.Low	2.Large	Two-optional 3PTs	216.29	921	648.711
1	219.331	955	610.009								136	1	2.High	1.Small	1.Small	1.Low	2.Large	Three-optional 3PTs	219.331	955	610.009
2	221.719	757	518.579								137	2	2.High	1.Small	1.Small	1.Low	2.Large	Three-optional 3PTs	221.719	757	618.579
3	229.024	879	583.129								138	3	2.High	1.Small	1.Small	1.Low	2.Large	Three-optional 3PTs	229.024	879	653.129
4	229.126	934	636.743								139	4	2.High	1.Small	1.Small	1.Low	2.Large	Three-optional 3PTs	229.126	934	636.743
5	227.276	919	538.534								140	5	2.High	1.Small	1.Small	1.Low	2.Large	Three-optional 3PTs	227.276	919	638.534
1	206.492	840	730.812								141	1	2.High	1.Small	1.Small	1.Low	1.Small	2PTs	206.492	840	730.812
2	205.523	858	731.323								142	2	2.High	1.Small	1.Small	1.Low	1.Small	2PTs	205.523	858	731.323
3	208.845	901	784.678								143	3	2.High	1.Small	1.Small	1.Low	1.Small	2PTs	208.845	828	784.678
4	213.301	878	754.801								144	4	2.High	1.Small	1.Small	1.Low	1.Small	2PTs	213.301	878	754.801
5	210.719	881	761.733								145	5	2.High	1.Small	1.Small	1.Low	1.Small	2PTs	210.719	881	761.733
1	220.217	881	636.825								146	1	2.High	1.Small	1.Small	1.Low	1.Small	3PTs	220.217	881	636.825
2	219.103	926	663.889								147	2	2.High	1.Small	1.Small	1.Low	1.Small	3PTs	219.103	926	663.889
3	218.172	879	595.102								148	3	2.High	1.Small	1.Small	1.Low	1.Small	3PTs	218.172	879	595.102
4	221.662	925	698.075								149	4	2.High	1.Small	1.Small	1.Low	1.Small	3PTs	221.662	925	698.075
5	219.446	893	666.398								150	5	2.High	1.Small	1.Small	1.Low	1.Small	3PTs	219.446	893	666.398
1	221.368	910	646.151								151	1	2.High	1.Small	1.Small	1.Low	1.Small	Two-optional 3PTs	221.368	910	646.151
2	222.735	887	658.684								152	2	2.High	1.Small	1.Small	1.Low	1.Small	Two-optional 3PTs	222.735	887	658.684
3	221.895	910	644.547								153	3	2.High	1.Small	1.Small	1.Low	1.Small	Two-optional 3PTs	221.895	910	644.547
4	222.749	890	632.218								154	4	2.High	1.Small	1.Small	1.Low	1.Small	Two-optional 3PTs	222.749	890	632.218
5	220.394	910	648.301								155	5	2.High	1.Small	1.Small	1.Low	1.Small	Two-optional 3PTs	220.394	910	648.301
1	226.207	943	669.462								156	1	2.High	1.Small	1.Small	1.Low	1.Small	Three-optional 3PTs	226.207	943	669.462
2	228.887	814	598.136								157	2	2.High	1.Small	1.Small	1.Low	1.Small	Three-optional 3PTs	228.887	884	698.136
3	223.105	886	664.018								158	3	2.High	1.Small	1.Small	1.Low	1.Small	Three-optional 3PTs	223.105	886	664.018
4	224.181	884	564.025								159	4	2.High	1.Small	1.Small	1.Low	1.Small	Three-optional 3PTs	224.181	884	564.025
5	224.067	980	558.246								160	5	2.High	1.Small	1.Small	1.Low	1.Small	Three-optional 3PTs	224.067	980	658.246
1	125.916	756	574.45								161	1	1.Low	2.Large	1.Small	2.High	2.Large	2PTs	125.916	756	574.45
2	119.118	741	569.726								162	2	1.Low	2.Large	1.Small	2.High	2.Large	2PTs	119.118	741	569.726
3	122.706	787	600.221								163	3	1.Low	2.Large	1.Small	2.High	2.Large	2PTs	122.706	787	600.221
4	124.205	768	577.664								164	4	1.Low	2.Large	1.Small	2.High	2.Large	2PTs	124.205	768	577.664
5	126.816	794	599.64								165	5	1.Low	2.Large	1.Small	2.High	2.Large	2PTs	126.816	794	599.64
1	142.664	846	505.194								166	1	1.Low	2.Large	1.Small	2.High	2.Large	3PTs	142.664	846	505.194
2	144.878	717	437.272								167	2	1.Low	2.Large	1.Small	2.High	2.Large	3PTs	144.878	838	437.272
3	149.291	812	528.311								168	3	1.Low	2.Large	1.Small	2.High	2.Large	3PTs	149.291	826	528.311
4	142.443	707	444.463								169	4	1.Low	2.Large	1.Small	2.High	2.Large	3PTs	142.443	853	444.463
5	143.65	817	421.848								170	5	1.Low	2.Large	1.Small	2.High	2.Large	3PTs	143.65	847	421.848
1	154.134	838	470.39								171	1	1.Low	2.Large	1.Small	2.High	2.Large	Two-optional 3PTs	154.134	838	470.39
2	142.358	742	427.12								172	2	1.Low	2.Large	1.Small	2.High	2.Large	Two-optional 3PTs	142.358	842	427.12
3	145.384	777	466.391								173	3	1.Low	2.Large	1.Small	2.High	2.Large	Two-optional 3PTs	145.384	837	466.391
4	149.05	832	490.741								174	4	1.Low	2.Large	1.Small	2.High	2.Large	Two-optional 3PTs	149.05	832	490.741
5	150.176	757	469.605								175	5	1.Low	2.Large	1.Small	2.High	2.Large	Two-optional 3PTs	150.176	757	469.605
1	155.631	837	391.412								176	1	1.Low	2.Large	1.Small	2.High	2.Large	Three-optional 3PTs	155.631	837	491.412
2	162.647	834	470.002								177	2	1.Low	2.Large	1.Small	2.High	2.Large	Three-optional 3PTs	162.647	834	470.002
3	151.263	936	542.448								178	3	1.Low	2.Large	1.Small	2.High	2.Large	Three-optional 3PTs	151.263	936	542.448
4	157.905	850	550.969								179	4	1.Low	2.Large	1.Small	2.High	2.Large	Three-optional 3PTs	157.905	850	550.969
5	154.822	865	487.609								180	5	1.Low	2.Large	1.Small	2.High	2.Large	Three-optional 3PTs	154.822	865	487.609
1	127.375	684	552.259								181	1	1.Low	2.Large	1.Small	2.High	1.Small	2PTs	127.375	684	552.259
2	119.649	630	507.059								182	2	1.Low	2.Large	1.Small	2.High	1.Small	2PTs	119.649	630	507.059
3	123.505	838	654.392								183	3	1.Low	2.Large	1.Small	2.High	1.Small	2PTs	123.505	736	654.392
4	127.063	751	590.534								184	4	1.Low	2.Large	1.Small	2.High	1.Small	2PTs	127.063	751	590.534
5	123.317	675	543.166								185	5	1.Low	2.Large	1.Small	2.High	1.Small	2PTs	123.317	675	543.166
1	150.96	823	484.189								186	1	1.Low	2.Large	1.Small	2.High	1.Small	3PTs	150.96	823	484.189
2	151.627	857	450.198								187	2	1.Low	2.Large	1.Small	2.High	1.Small	3PTs	151.627	857	450.198
3	147.353	844	521.989								188	3	1.Low	2.Large	1.Small	2.High	1.Small	3PTs	147.353	844	521.989
4	149.334	885	445.655								189	4	1.Low	2.Large	1.Small	2.High	1.Small	3PTs	149.334	885	445.655
5	148.795	816	450.004								190	5	1.Low	2.Large	1.Small	2.High	1.Small	3PTs	148.795	816	450.004
1	148.687	830	450.78								191	1	1.Low	2.Large	1.Small	2.High	1.Small	Two-optional 3PTs	148.687	830	450.78
2	153.624	816	465.195								192	2	1.Low	2.Large	1.Small	2.High	1.Small	Two-optional 3PTs	153.624	816	465.195
3	151.183	866	511.715								193	3	1.Low	2.Large	1.Small	2.High	1.Small	Two-optional 3PTs	151.183	866	511.715
4	152.006	836	450.703								194	4	1.Low	2.Large	1.Small	2.High	1.Small	Two-optional 3PTs	152.006	836	450.703
5	155.577	858	474.37								195	5	1.Low	2.Large	1.Small	2.High	1.Small	Two-optional 3PTs	155.577	858	474.37
1	155.539	780	443.541								196	1	1.Low	2.Large	1.Small	2.High	1.Small	Three-optional 3PTs	155.539	780	443.541
2	151.488	775	507.579								197	2	1.Low	2.Large	1.Small	2.High	1.Small	Three-optional 3PTs	151.488	775	507.579
3	152.811	724	469.692								198	3	1.Low	2.Large	1.Small	2.High	1.Small	Three-optional 3PTs	152.811	724	469.692
4	151.111	795	462.52								199	4	1.Low	2.Large	1.Small	2.High	1.Small	Three-optional 3PTs	151.111	795	462.52
5	151.104	827	359.016								200	5	1.Low	2.Large	1.Small	2.High	1.Small	Three-optional 3PTs	151.104	827	459.016
1	110.585	733	546.76								201	1	1.Low	2.Large	1.Small	1.Low	2.Large	2PTs	110.585	733	546.76
2	111.33	713	536.711								202	2	1.Low	2.Large	1.Small	1.Low	2.Large	2PTs	111.33	713	536.711
3	108.286	744	551.952								203	3	1.Low	2.Large	1.Small	1.Low	2.Large	2PTs	108.286	744	551.952
4	110.615	730	547.652								204	4	1.Low	2.Large	1.Small	1.Low	2.Large	2PTs	110.615	730	547.652
5	110.726	787	580.175								205	5	1.Low	2.Large	1.Small	1.Low	2.Large	2PTs	110.726	787	580.175
1	102.903	671	343.88								206	1	1.Low	2.Large	1.Small	1.Low	2.Large	3PTs	102.903	864	443.88
2	103.616	669	319.998								207	2	1.Low	2.Large	1.Small	1.Low	2.Large	3PTs	103.616	861	419.998
3	121.316	789	409.753								208	3	1.Low	2.Large	1.Small	1.Low	2.Large	3PTs	121.316	868	409.753
4	122.743	859	492.812								209	4	1.Low	2.Large	1.Small	1.Low	2.Large	3PTs	122.743	859	492.812
5	107.308	796	364.994								210	5	1.Low	2.Large	1.Small	1.Low	2.Large	3PTs	107.308	847	464.994
1	129.617	850	462.934								211	1	1.Low	2.Large	1.Small	1.Low	2.Large	Two-optional 3PTs	129.617	850	462.934
2	125.207	815	450.854								212	2	1.Low	2.Large	1.Small	1.Low	2.Large	Two-optional 3PTs	125.207	815	450.854
3	110.207	795	401.812								213	3	1.Low	2.Large	1.Small	1.Low	2.Large	Two-optional 3PTs	110.207	855	401.812
4	122.389	916	413.985								214	4	1.Low	2.Large	1.Small	1.Low	2.Large	Two-optional 3PTs	122.389	916	413.985
5	146.799	811	462.14								215	5	1.Low	2.Large	1.Small	1.Low	2.Large	Two-optional 3PTs	146.799	811	462.14
1	123.683	839	468.148								216	1	1.Low	2.Large	1.Small	1.Low	2.Large	Three-optional 3PTs	123.683	839	468.148
2	111.217	775	334.642								217	2	1.Low	2.Large	1.Small	1.Low	2.Large	Three-optional 3PTs	111.217	775	434.642
3	111.874	752	398.875								218	3	1.Low	2.Large	1.Small	1.Low	2.Large	Three-optional 3PTs	111.874	752	498.875
4	116.832	739	381.247								219	4	1.Low	2.Large	1.Small	1.Low	2.Large	Three-optional 3PTs	116.832	739	481.247
5	115.839	858	458.622								220	5	1.Low	2.Large	1.Small	1.Low	2.Large	Three-optional 3PTs	115.839	858	458.622
1	112.116	775	576.935								221	1	1.Low	2.Large	1.Small	1.Low	1.Small	2PTs	112.116	775	576.935
2	112.671	784	575.009								222	2	1.Low	2.Large	1.Small	1.Low	1.Small	2PTs	112.671	784	575.009
3	112.112	745	560.949								223	3	1.Low	2.Large	1.Small	1.Low	1.Small	2PTs	112.112	745	560.949
4	110.259	744	554.957								224	4	1.Low	2.Large	1.Small	1.Low	1.Small	2PTs	110.259	744	554.957
5	108.575	775	574.47								225	5	1.Low	2.Large	1.Small	1.Low	1.Small	2PTs	108.575	775	574.47
1	118.914	727	349.123								226	1	1.Low	2.Large	1.Small	1.Low	1.Small	3PTs	118.914	727	449.123
2	123.95	760	433.658								227	2	1.Low	2.Large	1.Small	1.Low	1.Small	3PTs	123.95	760	433.658
3	120.792	761	473.407								228	3	1.Low	2.Large	1.Small	1.Low	1.Small	3PTs	120.792	761	473.407
4	120.112	858	472.488								229	4	1.Low	2.Large	1.Small	1.Low	1.Small	3PTs	120.112	795	472.488
5	118.115	812	490.204								230	5	1.Low	2.Large	1.Small	1.Low	1.Small	3PTs	118.115	812	490.204
1	118.097	797	443.9								231	1	1.Low	2.Large	1.Small	1.Low	1.Small	Two-optional 3PTs	118.097	797	443.9
2	112.815	833	395.547								232	2	1.Low	2.Large	1.Small	1.Low	1.Small	Two-optional 3PTs	112.815	833	395.547
3	112.456	771	376.759								233	3	1.Low	2.Large	1.Small	1.Low	1.Small	Two-optional 3PTs	112.456	771	376.759
4	111.253	755	374.272								234	4	1.Low	2.Large	1.Small	1.Low	1.Small	Two-optional 3PTs	111.253	755	374.272
5	114.066	751	377.442								235	5	1.Low	2.Large	1.Small	1.Low	1.Small	Two-optional 3PTs	114.066	751	377.442
1	121.323	733	392.7								236	1	1.Low	2.Large	1.Small	1.Low	1.Small	Three-optional 3PTs	121.323	733	392.7
2	112.726	775	407.354								237	2	1.Low	2.Large	1.Small	1.Low	1.Small	Three-optional 3PTs	112.726	775	407.354
3	110.661	757	397.091								238	3	1.Low	2.Large	1.Small	1.Low	1.Small	Three-optional 3PTs	110.661	757	397.091
4	110.149	775	460.525								239	4	1.Low	2.Large	1.Small	1.Low	1.Small	Three-optional 3PTs	110.149	775	460.525
5	110.384	723	398.912								240	5	1.Low	2.Large	1.Small	1.Low	1.Small	Three-optional 3PTs	110.384	723	398.912
1	142.317	891	712.165								241	1	1.Low	1.Small	1.Small	2.High	2.Large	2PTs	142.317	891	712.165
2	142.656	865	685.913								242	2	1.Low	1.Small	1.Small	2.High	2.Large	2PTs	142.656	865	685.913
3	143.737	858	694.496								243	3	1.Low	1.Small	1.Small	2.High	2.Large	2PTs	143.737	858	694.496
4	139.278	848	680.982								244	4	1.Low	1.Small	1.Small	2.High	2.Large	2PTs	139.278	848	680.982
5	140.256	899	723.903								245	5	1.Low	1.Small	1.Small	2.High	2.Large	2PTs	140.256	899	723.903
1	149.786	854	578.162								246	1	1.Low	1.Small	1.Small	2.High	2.Large	3PTs	149.786	854	578.162
2	151.59	859	519.116								247	2	1.Low	1.Small	1.Small	2.High	2.Large	3PTs	151.59	859	519.116
3	152.922	803	491.583								248	3	1.Low	1.Small	1.Small	2.High	2.Large	3PTs	152.922	893	491.583
4	151.145	897	541.172								249	4	1.Low	1.Small	1.Small	2.High	2.Large	3PTs	151.145	897	541.172
5	148.376	835	535.943								250	5	1.Low	1.Small	1.Small	2.High	2.Large	3PTs	148.376	885	535.943
1	158.106	864	513.903								251	1	1.Low	1.Small	1.Small	2.High	2.Large	Two-optional 3PTs	158.106	864	513.903
2	152.013	882	558.785								252	2	1.Low	1.Small	1.Small	2.High	2.Large	Two-optional 3PTs	152.013	882	558.785
3	149.658	771	477.973								253	3	1.Low	1.Small	1.Small	2.High	2.Large	Two-optional 3PTs	149.658	771	477.973
4	153.493	857	493.002								254	4	1.Low	1.Small	1.Small	2.High	2.Large	Two-optional 3PTs	153.493	857	493.002
5	156.183	867	566.865								255	5	1.Low	1.Small	1.Small	2.High	2.Large	Two-optional 3PTs	156.183	867	566.865
1	176.639	905	557.687								256	1	1.Low	1.Small	1.Small	2.High	2.Large	Three-optional 3PTs	176.639	905	557.687
2	205.061	940	624.588								257	2	1.Low	1.Small	1.Small	2.High	2.Large	Three-optional 3PTs	205.061	940	624.588
3	180.309	843	609.448								258	3	1.Low	1.Small	1.Small	2.High	2.Large	Three-optional 3PTs	180.309	843	609.448
4	172.299	665	491.861								259	4	1.Low	1.Small	1.Small	2.High	2.Large	Three-optional 3PTs	172.299	865	591.861
5	176.416	756	544.026								260	5	1.Low	1.Small	1.Small	2.High	2.Large	Three-optional 3PTs	176.416	856	544.026
1	145.558	906	734.117								261	1	1.Low	1.Small	1.Small	2.High	1.Small	2PTs	145.558	857	734.117
2	148.004	824	669.018								262	2	1.Low	1.Small	1.Small	2.High	1.Small	2PTs	148.004	824	669.018
3	151.545	856	698.927								263	3	1.Low	1.Small	1.Small	2.High	1.Small	2PTs	151.545	856	698.927
4	151.456	858	696.317								264	4	1.Low	1.Small	1.Small	2.High	1.Small	2PTs	151.456	858	696.317
5	150.021	889	721.727								265	5	1.Low	1.Small	1.Small	2.High	1.Small	2PTs	150.021	889	721.727
1	161.953	901	534.416								266	1	1.Low	1.Small	1.Small	2.High	1.Small	3PTs	161.953	901	534.416
2	161.49	897	504.081								267	2	1.Low	1.Small	1.Small	2.High	1.Small	3PTs	161.49	897	504.081
3	162.907	845	547.721								268	3	1.Low	1.Small	1.Small	2.High	1.Small	3PTs	162.907	895	547.721
4	164.238	883	517.155								269	4	1.Low	1.Small	1.Small	2.High	1.Small	3PTs	164.238	883	517.155
5	165.564	870	503.229								270	5	1.Low	1.Small	1.Small	2.High	1.Small	3PTs	165.564	870	503.229
1	166.492	888	543.98								271	1	1.Low	1.Small	1.Small	2.High	1.Small	Two-optional 3PTs	166.492	888	543.98
2	163.077	886	559.617								272	2	1.Low	1.Small	1.Small	2.High	1.Small	Two-optional 3PTs	163.077	886	559.617
3	163.23	896	553.674								273	3	1.Low	1.Small	1.Small	2.High	1.Small	Two-optional 3PTs	163.23	896	553.674
4	163.112	863	542.686								274	4	1.Low	1.Small	1.Small	2.High	1.Small	Two-optional 3PTs	163.112	863	542.686
5	163.002	919	546.931								275	5	1.Low	1.Small	1.Small	2.High	1.Small	Two-optional 3PTs	163.002	919	546.931
1	166.275	921	549.522								276	1	1.Low	1.Small	1.Small	2.High	1.Small	Three-optional 3PTs	166.275	921	549.522
2	166.148	864	548.161								277	2	1.Low	1.Small	1.Small	2.High	1.Small	Three-optional 3PTs	166.148	864	548.161
3	166.57	974	530.658								278	3	1.Low	1.Small	1.Small	2.High	1.Small	Three-optional 3PTs	166.57	974	530.658
4	163.599	940	561.579								279	4	1.Low	1.Small	1.Small	2.High	1.Small	Three-optional 3PTs	163.599	940	561.579
5	163.547	914	536.211								280	5	1.Low	1.Small	1.Small	2.High	1.Small	Three-optional 3PTs	163.547	914	536.211
1	130.651	862	616.692								281	1	1.Low	1.Small	1.Small	1.Low	2.Large	2PTs	130.651	862	616.692
2	131.972	845	605.662								282	2	1.Low	1.Small	1.Small	1.Low	2.Large	2PTs	131.972	845	605.662
3	132.725	858	610.999								283	3	1.Low	1.Small	1.Small	1.Low	2.Large	2PTs	132.725	858	610.999
4	135.407	879	626.181								284	4	1.Low	1.Small	1.Small	1.Low	2.Large	2PTs	135.407	879	626.181
5	133.098	905	640.22								285	5	1.Low	1.Small	1.Small	1.Low	2.Large	2PTs	133.098	834	640.22
1	114.077	818	441.179								286	1	1.Low	1.Small	1.Small	1.Low	2.Large	3PTs	114.077	897	441.179
2	126.103	902	511.811								287	2	1.Low	1.Small	1.Small	1.Low	2.Large	3PTs	126.103	902	511.811
3	114.336	808	420.171								288	3	1.Low	1.Small	1.Small	1.Low	2.Large	3PTs	114.336	842	420.171
4	116.391	824	494.455								289	4	1.Low	1.Small	1.Small	1.Low	2.Large	3PTs	116.391	824	494.455
5	128.458	828	463.159								290	5	1.Low	1.Small	1.Small	1.Low	2.Large	3PTs	128.458	828	463.159
1	130.728	890	471.25								291	1	1.Low	1.Small	1.Small	1.Low	2.Large	Two-optional 3PTs	130.728	890	471.25
2	113.326	809	433.808								292	2	1.Low	1.Small	1.Small	1.Low	2.Large	Two-optional 3PTs	113.326	809	433.808
3	127.638	884	496.665								293	3	1.Low	1.Small	1.Small	1.Low	2.Large	Two-optional 3PTs	127.638	884	496.665
4	123.355	870	444.975								294	4	1.Low	1.Small	1.Small	1.Low	2.Large	Two-optional 3PTs	123.355	870	444.975
5	124.714	878	482.166								295	5	1.Low	1.Small	1.Small	1.Low	2.Large	Two-optional 3PTs	124.714	878	482.166
1	115.08	877	471.251								296	1	1.Low	1.Small	1.Small	1.Low	2.Large	Three-optional 3PTs	115.08	877	471.251
2	114.467	828	462.397								297	2	1.Low	1.Small	1.Small	1.Low	2.Large	Three-optional 3PTs	114.467	828	462.397
3	113.052	799	466.62								298	3	1.Low	1.Small	1.Small	1.Low	2.Large	Three-optional 3PTs	113.052	799	466.62
4	119.655	906	439.416								299	4	1.Low	1.Small	1.Small	1.Low	2.Large	Three-optional 3PTs	119.655	906	439.416
5	114.391	868	457.142								300	5	1.Low	1.Small	1.Small	1.Low	2.Large	Three-optional 3PTs	114.391	868	457.142
1	134.24	915	647.031								301	1	1.Low	1.Small	1.Small	1.Low	1.Small	2PTs	134.24	870	647.031
2	133.44	890	633.956								302	2	1.Low	1.Small	1.Small	1.Low	1.Small	2PTs	133.44	890	633.956
3	132.292	893	632.463								303	3	1.Low	1.Small	1.Small	1.Low	1.Small	2PTs	132.292	893	632.463
4	131.613	871	619.56								304	4	1.Low	1.Small	1.Small	1.Low	1.Small	2PTs	131.613	871	619.56
5	132.054	870	615.168								305	5	1.Low	1.Small	1.Small	1.Low	1.Small	2PTs	132.054	870	615.168
1	116.346	867	417.532								306	1	1.Low	1.Small	1.Small	1.Low	1.Small	3PTs	116.346	867	417.532
2	121.556	921	482.456								307	2	1.Low	1.Small	1.Small	1.Low	1.Small	3PTs	121.556	921	482.456
3	118.652	902	532.931								308	3	1.Low	1.Small	1.Small	1.Low	1.Small	3PTs	118.652	902	532.931
4	122.208	946	505.54								309	4	1.Low	1.Small	1.Small	1.Low	1.Small	3PTs	122.208	946	505.54
5	117.934	895	523.603								310	5	1.Low	1.Small	1.Small	1.Low	1.Small	3PTs	117.934	895	523.603
1	118.311	866	451.108								311	1	1.Low	1.Small	1.Small	1.Low	1.Small	Two-optional 3PTs	118.311	866	451.108
2	121.994	878	471.146								312	2	1.Low	1.Small	1.Small	1.Low	1.Small	Two-optional 3PTs	121.994	878	471.146
3	116.668	831	441.26								313	3	1.Low	1.Small	1.Small	1.Low	1.Small	Two-optional 3PTs	116.668	831	441.26
4	116.999	845	470.912								314	4	1.Low	1.Small	1.Small	1.Low	1.Small	Two-optional 3PTs	116.999	845	470.912
5	124.136	860	488.183								315	5	1.Low	1.Small	1.Small	1.Low	1.Small	Two-optional 3PTs	124.136	860	488.183
1	117.02	811	458.54								316	1	1.Low	1.Small	1.Small	1.Low	1.Small	Three-optional 3PTs	117.02	811	458.54
2	116.201	794	457.783								317	2	1.Low	1.Small	1.Small	1.Low	1.Small	Three-optional 3PTs	116.201	894	457.783
3	124.095	850	430.772								318	3	1.Low	1.Small	1.Small	1.Low	1.Small	Three-optional 3PTs	124.095	850	430.772
4	126.459	860	472.321								319	4	1.Low	1.Small	1.Small	1.Low	1.Small	Three-optional 3PTs	126.459	860	472.321
5	125.012	884	506.294								320	5	1.Low	1.Small	1.Small	1.Low	1.Small	Three-optional 3PTs	125.012	884	506.294
1	199.084	778	386.196								321	1	2.High	2.Large	2.Large	2.High	2.Large	2PTs	199.084	778	386.196
2	208.353	804	377.697								322	2	2.High	2.Large	2.Large	2.High	2.Large	2PTs	208.353	804	377.697
3	199.187	893	446.308								323	3	2.High	2.Large	2.Large	2.High	2.Large	2PTs	199.187	834	446.308
4	205.661	842	374.776								324	4	2.High	2.Large	2.Large	2.High	2.Large	2PTs	205.661	842	374.776
5	205.744	771	379.447								325	5	2.High	2.Large	2.Large	2.High	2.Large	2PTs	205.744	771	379.447
1	217.099	713	562.76								326	1	2.High	2.Large	2.Large	2.High	2.Large	3PTs	217.099	713	562.76
2	230.061	794	626.325								327	2	2.High	2.Large	2.Large	2.High	2.Large	3PTs	230.061	823	626.325
3	229.293	830	603.169								328	3	2.High	2.Large	2.Large	2.High	2.Large	3PTs	229.293	830	603.169
4	225.87	723	601.001								329	4	2.High	2.Large	2.Large	2.High	2.Large	3PTs	225.87	865	601.001
5	220.984	728	547.19								330	5	2.High	2.Large	2.Large	2.High	2.Large	3PTs	220.984	842	547.19
1	223.192	775	605.024								331	1	2.High	2.Large	2.Large	2.High	2.Large	Two-optional 3PTs	223.192	775	605.024
2	231.492	742	597.452								332	2	2.High	2.Large	2.Large	2.High	2.Large	Two-optional 3PTs	231.492	742	597.452
3	235.248	757	617.673								333	3	2.High	2.Large	2.Large	2.High	2.Large	Two-optional 3PTs	235.248	757	617.673
4	238.642	754	614.635								334	4	2.High	2.Large	2.Large	2.High	2.Large	Two-optional 3PTs	238.642	754	614.635
5	227.485	725	590.545								335	5	2.High	2.Large	2.Large	2.High	2.Large	Two-optional 3PTs	227.485	725	590.545
1	253.234	918	676.628								336	1	2.High	2.Large	2.Large	2.High	2.Large	Three-optional 3PTs	253.234	918	676.628
2	232.766	597	537.099								337	2	2.High	2.Large	2.Large	2.High	2.Large	Three-optional 3PTs	232.766	897	537.099
3	236.966	907	656.235								338	3	2.High	2.Large	2.Large	2.High	2.Large	Three-optional 3PTs	236.966	907	656.235
4	246.9	671	578.906								339	4	2.High	2.Large	2.Large	2.High	2.Large	Three-optional 3PTs	246.9	871	578.906
5	231.575	724	577.194								340	5	2.High	2.Large	2.Large	2.High	2.Large	Three-optional 3PTs	231.575	824	577.194
1	206.746	745	355.731								341	1	2.High	2.Large	2.Large	2.High	1.Small	2PTs	206.746	745	355.731
2	222.928	747	357.761								342	2	2.High	2.Large	2.Large	2.High	1.Small	2PTs	222.928	747	357.761
3	210.979	826	402.056								343	3	2.High	2.Large	2.Large	2.High	1.Small	2PTs	210.979	743	402.056
4	223.998	816	382.966								344	4	2.High	2.Large	2.Large	2.High	1.Small	2PTs	223.998	769	382.966
5	209.576	854	422.388								345	5	2.High	2.Large	2.Large	2.High	1.Small	2PTs	209.576	768	422.388
1	235.348	783	643.629								346	1	2.High	2.Large	2.Large	2.High	1.Small	3PTs	235.348	783	643.629
2	230.276	746	614.768								347	2	2.High	2.Large	2.Large	2.High	1.Small	3PTs	230.276	746	614.768
3	236.762	796	614.392								348	3	2.High	2.Large	2.Large	2.High	1.Small	3PTs	236.762	796	614.392
4	235.403	760	609.966								349	4	2.High	2.Large	2.Large	2.High	1.Small	3PTs	235.403	760	609.966
5	231.803	796	623.619								350	5	2.High	2.Large	2.Large	2.High	1.Small	3PTs	231.803	796	623.619
1	234.162	779	630.027								351	1	2.High	2.Large	2.Large	2.High	1.Small	Two-optional 3PTs	234.162	779	630.027
2	231.841	737	605.762								352	2	2.High	2.Large	2.Large	2.High	1.Small	Two-optional 3PTs	231.841	737	605.762
3	234.262	855	664.557								353	3	2.High	2.Large	2.Large	2.High	1.Small	Two-optional 3PTs	234.262	855	664.557
4	234.848	769	627.269								354	4	2.High	2.Large	2.Large	2.High	1.Small	Two-optional 3PTs	234.848	769	627.269
5	238.514	831	661.38								355	5	2.High	2.Large	2.Large	2.High	1.Small	Two-optional 3PTs	238.514	831	661.38
1	236.347	719	585.98								356	1	2.High	2.Large	2.Large	2.High	1.Small	Three-optional 3PTs	236.347	819	585.98
2	234.482	777	682.246								357	2	2.High	2.Large	2.Large	2.High	1.Small	Three-optional 3PTs	234.482	877	682.246
3	238.967	949	631.659								358	3	2.High	2.Large	2.Large	2.High	1.Small	Three-optional 3PTs	238.967	949	631.659
4	243.456	756	571.993								359	4	2.High	2.Large	2.Large	2.High	1.Small	Three-optional 3PTs	243.456	856	571.993
5	233.708	834	714.893								360	5	2.High	2.Large	2.Large	2.High	1.Small	Three-optional 3PTs	233.708	834	714.893
1	163.84	812	564.357								361	1	2.High	2.Large	2.Large	1.Low	2.Large	2PTs	163.84	812	564.357
2	168.32	772	529.365								362	2	2.High	2.Large	2.Large	1.Low	2.Large	2PTs	168.32	772	529.365
3	164.069	708	503.482								363	3	2.High	2.Large	2.Large	1.Low	2.Large	2PTs	164.069	708	503.482
4	162.729	817	562.414								364	4	2.High	2.Large	2.Large	1.Low	2.Large	2PTs	162.729	817	562.414
5	162.464	836	566.254								365	5	2.High	2.Large	2.Large	1.Low	2.Large	2PTs	162.464	812	566.254
1	177.442	755	512.24								366	1	2.High	2.Large	2.Large	1.Low	2.Large	3PTs	177.442	755	512.24
2	176.919	716	491.049								367	2	2.High	2.Large	2.Large	1.Low	2.Large	3PTs	176.919	789	491.049
3	179.941	712	492.014								368	3	2.High	2.Large	2.Large	1.Low	2.Large	3PTs	179.941	810	492.014
4	175.974	821	555.664								369	4	2.High	2.Large	2.Large	1.Low	2.Large	3PTs	175.974	821	555.664
5	180.26	696	508.556								370	5	2.High	2.Large	2.Large	1.Low	2.Large	3PTs	180.26	851	508.556
1	185.594	775	526.201								371	1	2.High	2.Large	2.Large	1.Low	2.Large	Two-optional 3PTs	185.594	775	526.201
2	178.162	768	529.527								372	2	2.High	2.Large	2.Large	1.Low	2.Large	Two-optional 3PTs	178.162	768	529.527
3	180.904	792	536.475								373	3	2.High	2.Large	2.Large	1.Low	2.Large	Two-optional 3PTs	180.904	792	536.475
4	175.002	749	523.397								374	4	2.High	2.Large	2.Large	1.Low	2.Large	Two-optional 3PTs	175.002	749	523.397
5	183.485	734	523.298								375	5	2.High	2.Large	2.Large	1.Low	2.Large	Two-optional 3PTs	183.485	734	523.298
1	197.36	910	487.481								376	1	2.High	2.Large	2.Large	1.Low	2.Large	Three-optional 3PTs	197.36	910	487.481
2	182.462	769	506.759								377	2	2.High	2.Large	2.Large	1.Low	2.Large	Three-optional 3PTs	182.462	769	506.759
3	181.236	713	498.933								378	3	2.High	2.Large	2.Large	1.Low	2.Large	Three-optional 3PTs	181.236	813	498.933
4	188.358	999	531.684								379	4	2.High	2.Large	2.Large	1.Low	2.Large	Three-optional 3PTs	188.358	896	531.684
5	183.334	727	554.573								380	5	2.High	2.Large	2.Large	1.Low	2.Large	Three-optional 3PTs	183.334	836	554.573
1	169.254	802	566.01								381	1	2.High	2.Large	2.Large	1.Low	1.Small	2PTs	169.254	802	566.01
2	166.709	827	574.773								382	2	2.High	2.Large	2.Large	1.Low	1.Small	2PTs	166.709	827	574.773
3	162.057	748	533.142								383	3	2.High	2.Large	2.Large	1.Low	1.Small	2PTs	162.057	802	533.142
4	167.536	803	561.178								384	4	2.High	2.Large	2.Large	1.Low	1.Small	2PTs	167.536	803	561.178
5	166.283	717	501.517								385	5	2.High	2.Large	2.Large	1.Low	1.Small	2PTs	166.283	813	501.517
1	177.089	757	533.784								386	1	2.High	2.Large	2.Large	1.Low	1.Small	3PTs	177.089	757	533.784
2	176.345	708	504.372								387	2	2.High	2.Large	2.Large	1.Low	1.Small	3PTs	176.345	789	504.372
3	181.263	767	539.72								388	3	2.High	2.Large	2.Large	1.Low	1.Small	3PTs	181.263	767	539.72
4	183.598	769	538.074								389	4	2.High	2.Large	2.Large	1.Low	1.Small	3PTs	183.598	769	538.074
5	178.958	776	599.267								390	5	2.High	2.Large	2.Large	1.Low	1.Small	3PTs	178.958	776	599.267
1	180.942	760	522.237								391	1	2.High	2.Large	2.Large	1.Low	1.Small	Two-optional 3PTs	180.942	760	522.237
2	179.767	764	548.846								392	2	2.High	2.Large	2.Large	1.Low	1.Small	Two-optional 3PTs	179.767	764	548.846
3	182.998	772	526.223								393	3	2.High	2.Large	2.Large	1.Low	1.Small	Two-optional 3PTs	182.998	772	526.223
4	181.181	721	504.486								394	4	2.High	2.Large	2.Large	1.Low	1.Small	Two-optional 3PTs	181.181	721	504.486
5	182.649	765	545.337								395	5	2.High	2.Large	2.Large	1.Low	1.Small	Two-optional 3PTs	182.649	765	545.337
1	184.559	769	562.039								396	1	2.High	2.Large	2.Large	1.Low	1.Small	Three-optional 3PTs	184.559	769	562.039
2	196.234	850	558.227								397	2	2.High	2.Large	2.Large	1.Low	1.Small	Three-optional 3PTs	196.234	850	558.227
3	180.151	713	548.954								398	3	2.High	2.Large	2.Large	1.Low	1.Small	Three-optional 3PTs	180.151	813	548.954
4	189.044	883	664.104								399	4	2.High	2.Large	2.Large	1.Low	1.Small	Three-optional 3PTs	189.044	883	664.104
5	184.285	827	579.405								400	5	2.High	2.Large	2.Large	1.Low	1.Small	Three-optional 3PTs	184.285	827	579.405
1	231.356	783	375.546								401	1	2.High	1.Small	2.Large	2.High	2.Large	2PTs	231.356	783	375.546
2	231.143	767	366.533								402	2	2.High	1.Small	2.Large	2.High	2.Large	2PTs	231.143	767	366.533
3	229.066	850	422.811								403	3	2.High	1.Small	2.Large	2.High	2.Large	2PTs	229.066	850	422.811
4	226.449	826	432.258								404	4	2.High	1.Small	2.Large	2.High	2.Large	2PTs	226.449	826	432.258
5	226.738	768	391.805								405	5	2.High	1.Small	2.Large	2.High	2.Large	2PTs	226.738	768	391.805
1	226.681	842	644.756								406	1	2.High	1.Small	2.Large	2.High	2.Large	3PTs	226.681	842	644.756
2	243.454	804	641.121								407	2	2.High	1.Small	2.Large	2.High	2.Large	3PTs	243.454	804	641.121
3	237.513	761	642.987								408	3	2.High	1.Small	2.Large	2.High	2.Large	3PTs	237.513	846	642.987
4	230.546	835	646.389								409	4	2.High	1.Small	2.Large	2.High	2.Large	3PTs	230.546	835	646.389
5	237.754	752	616.722								410	5	2.High	1.Small	2.Large	2.High	2.Large	3PTs	237.754	854	616.722
1	226.585	827	660.285								411	1	2.High	1.Small	2.Large	2.High	2.Large	Two-optional 3PTs	226.585	827	660.285
2	241.063	821	648.94								412	2	2.High	1.Small	2.Large	2.High	2.Large	Two-optional 3PTs	241.063	821	648.94
3	232.414	752	610.772								413	3	2.High	1.Small	2.Large	2.High	2.Large	Two-optional 3PTs	232.414	752	610.772
4	232.326	747	594.659								414	4	2.High	1.Small	2.Large	2.High	2.Large	Two-optional 3PTs	232.326	747	594.659
5	234.436	812	653.69								415	5	2.High	1.Small	2.Large	2.High	2.Large	Two-optional 3PTs	234.436	812	653.69
1	240.657	737	579.132								416	1	2.High	1.Small	2.Large	2.High	2.Large	Three-optional 3PTs	240.657	737	579.132
2	235.318	782	651.142								417	2	2.High	1.Small	2.Large	2.High	2.Large	Three-optional 3PTs	235.318	782	651.142
3	238.925	749	597.743								418	3	2.High	1.Small	2.Large	2.High	2.Large	Three-optional 3PTs	238.925	749	597.743
4	262.664	921	793.476								419	4	2.High	1.Small	2.Large	2.High	2.Large	Three-optional 3PTs	262.664	921	793.476
5	235.811	858	678.99								420	5	2.High	1.Small	2.Large	2.High	2.Large	Three-optional 3PTs	235.811	858	678.99
1	255.214	824	426.638								421	1	2.High	1.Small	2.Large	2.High	1.Small	2PTs	255.214	824	426.638
2	253.774	804	417.224								422	2	2.High	1.Small	2.Large	2.High	1.Small	2PTs	253.774	804	417.224
3	261.252	839	417.346								423	3	2.High	1.Small	2.Large	2.High	1.Small	2PTs	261.252	839	417.346
4	240.596	811	430.84								424	4	2.High	1.Small	2.Large	2.High	1.Small	2PTs	240.596	811	430.84
5	251.804	822	440.452								425	5	2.High	1.Small	2.Large	2.High	1.Small	2PTs	251.804	822	440.452
1	245.663	799	661.641								426	1	2.High	1.Small	2.Large	2.High	1.Small	3PTs	245.663	825	661.641
2	242.91	824	735.416								427	2	2.High	1.Small	2.Large	2.High	1.Small	3PTs	242.91	824	735.416
3	250.874	840	691.237								428	3	2.High	1.Small	2.Large	2.High	1.Small	3PTs	250.874	840	691.237
4	243.945	822	690.575								429	4	2.High	1.Small	2.Large	2.High	1.Small	3PTs	243.945	822	690.575
5	242.601	800	631.826								430	5	2.High	1.Small	2.Large	2.High	1.Small	3PTs	242.601	852	631.826
1	243.604	839	668.281								431	1	2.High	1.Small	2.Large	2.High	1.Small	Two-optional 3PTs	243.604	839	668.281
2	247.667	808	673.261								432	2	2.High	1.Small	2.Large	2.High	1.Small	Two-optional 3PTs	247.667	808	673.261
3	244.462	808	682.2								433	3	2.High	1.Small	2.Large	2.High	1.Small	Two-optional 3PTs	244.462	808	682.2
4	246.777	778	659.271								434	4	2.High	1.Small	2.Large	2.High	1.Small	Two-optional 3PTs	246.777	778	659.271
5	243.243	820	695.232								435	5	2.High	1.Small	2.Large	2.High	1.Small	Two-optional 3PTs	243.243	820	695.232
1	259.722	961	691.446								436	1	2.High	1.Small	2.Large	2.High	1.Small	Three-optional 3PTs	259.722	961	691.446
2	249.85	724	568.031								437	2	2.High	1.Small	2.Large	2.High	1.Small	Three-optional 3PTs	249.85	824	568.031
3	261.312	977	726.815								438	3	2.High	1.Small	2.Large	2.High	1.Small	Three-optional 3PTs	261.312	977	726.815
4	244.85	878	697.717								439	4	2.High	1.Small	2.Large	2.High	1.Small	Three-optional 3PTs	244.85	878	697.717
5	241.45	778	674.988								440	5	2.High	1.Small	2.Large	2.High	1.Small	Three-optional 3PTs	241.45	887	674.988
1	182.725	824	687.973								441	1	2.High	1.Small	2.Large	1.Low	2.Large	2PTs	182.725	824	687.973
2	181.828	806	673.818								442	2	2.High	1.Small	2.Large	1.Low	2.Large	2PTs	181.828	806	673.818
3	174.73	676	578.554								443	3	2.High	1.Small	2.Large	1.Low	2.Large	2PTs	174.73	776	578.554
4	180.43	728	611.144								444	4	2.High	1.Small	2.Large	1.Low	2.Large	2PTs	180.43	728	611.144
5	180.154	790	669.042								445	5	2.High	1.Small	2.Large	1.Low	2.Large	2PTs	180.154	790	669.042
1	185.749	772	540.68								446	1	2.High	1.Small	2.Large	1.Low	2.Large	3PTs	185.749	772	540.68
2	187.712	841	571.195								447	2	2.High	1.Small	2.Large	1.Low	2.Large	3PTs	187.712	841	571.195
3	186.815	829	565.107								448	3	2.High	1.Small	2.Large	1.Low	2.Large	3PTs	186.815	829	565.107
4	188.348	733	528.137								449	4	2.High	1.Small	2.Large	1.Low	2.Large	3PTs	188.348	832	528.137
5	191.269	811	588.259								450	5	2.High	1.Small	2.Large	1.Low	2.Large	3PTs	191.269	811	588.259
1	194.279	832	590.976								451	1	2.High	1.Small	2.Large	1.Low	2.Large	Two-optional 3PTs	194.279	832	590.976
2	189.514	777	554.989								452	2	2.High	1.Small	2.Large	1.Low	2.Large	Two-optional 3PTs	189.514	777	554.989
3	189.092	778	554.642								453	3	2.High	1.Small	2.Large	1.Low	2.Large	Two-optional 3PTs	189.092	778	554.642
4	190.343	769	575.533								454	4	2.High	1.Small	2.Large	1.Low	2.Large	Two-optional 3PTs	190.343	769	575.533
5	192.551	774	564.483								455	5	2.High	1.Small	2.Large	1.Low	2.Large	Two-optional 3PTs	192.551	774	564.483
1	190.999	877	564.709								456	1	2.High	1.Small	2.Large	1.Low	2.Large	Three-optional 3PTs	190.999	877	564.709
2	190.108	782	621.504								457	2	2.High	1.Small	2.Large	1.Low	2.Large	Three-optional 3PTs	190.108	782	621.504
3	199.248	928	646.153								458	3	2.High	1.Small	2.Large	1.Low	2.Large	Three-optional 3PTs	199.248	928	646.153
4	191.329	873	667.413								459	4	2.High	1.Small	2.Large	1.Low	2.Large	Three-optional 3PTs	191.329	873	667.413
5	202.911	796	503.54								460	5	2.High	1.Small	2.Large	1.Low	2.Large	Three-optional 3PTs	202.911	796	503.54
1	183.106	802	692.523								461	1	2.High	1.Small	2.Large	1.Low	1.Small	2PTs	183.106	802	692.523
2	180.792	738	632.046								462	2	2.High	1.Small	2.Large	1.Low	1.Small	2PTs	180.792	738	632.046
3	183.625	829	713.802								463	3	2.High	1.Small	2.Large	1.Low	1.Small	2PTs	183.625	829	713.802
4	172.597	721	625.656								464	4	2.High	1.Small	2.Large	1.Low	1.Small	2PTs	172.597	721	625.656
5	177.515	817	713.546								465	5	2.High	1.Small	2.Large	1.Low	1.Small	2PTs	177.515	817	713.546
1	189.618	773	592.107								466	1	2.High	1.Small	2.Large	1.Low	1.Small	3PTs	189.618	773	592.107
2	189.363	732	561.757								467	2	2.High	1.Small	2.Large	1.Low	1.Small	3PTs	189.363	732	561.757
3	190.125	801	573.291								468	3	2.High	1.Small	2.Large	1.Low	1.Small	3PTs	190.125	801	573.291
4	189.412	801	553.28								469	4	2.High	1.Small	2.Large	1.Low	1.Small	3PTs	189.412	801	553.28
5	190.459	785	603.376								470	5	2.High	1.Small	2.Large	1.Low	1.Small	3PTs	190.459	785	603.376
1	193.787	797	611.956								471	1	2.High	1.Small	2.Large	1.Low	1.Small	Two-optional 3PTs	193.787	797	611.956
2	195.178	781	578.611								472	2	2.High	1.Small	2.Large	1.Low	1.Small	Two-optional 3PTs	195.178	781	578.611
3	198.729	824	597.103								473	3	2.High	1.Small	2.Large	1.Low	1.Small	Two-optional 3PTs	198.729	824	597.103
4	193.593	749	562.722								474	4	2.High	1.Small	2.Large	1.Low	1.Small	Two-optional 3PTs	193.593	749	562.722
5	190.353	786	597.9								475	5	2.High	1.Small	2.Large	1.Low	1.Small	Two-optional 3PTs	190.353	786	597.9
1	197.003	798	567.768								476	1	2.High	1.Small	2.Large	1.Low	1.Small	Three-optional 3PTs	197.003	798	567.768
2	203.292	956	601.197								477	2	2.High	1.Small	2.Large	1.Low	1.Small	Three-optional 3PTs	203.292	956	601.197
3	191.546	819	558.626								478	3	2.High	1.Small	2.Large	1.Low	1.Small	Three-optional 3PTs	191.546	819	558.626
4	192.002	731	521.765								479	4	2.High	1.Small	2.Large	1.Low	1.Small	Three-optional 3PTs	192.002	831	521.765
5	215.436	905	600.566								480	5	2.High	1.Small	2.Large	1.Low	1.Small	Three-optional 3PTs	215.436	905	600.566
1	117.332	690	520.216								481	1	1.Low	2.Large	2.Large	2.High	2.Large	2PTs	117.332	690	520.216
2	113.641	701	531.883								482	2	1.Low	2.Large	2.Large	2.High	2.Large	2PTs	113.641	701	531.883
3	115.626	748	567.933								483	3	1.Low	2.Large	2.Large	2.High	2.Large	2PTs	115.626	748	567.933
4	116.325	733	553.758								484	4	1.Low	2.Large	2.Large	2.High	2.Large	2PTs	116.325	733	553.758
5	114.755	759	576.525								485	5	1.Low	2.Large	2.Large	2.High	2.Large	2PTs	114.755	759	576.525
1	139.118	706	434.131								486	1	1.Low	2.Large	2.Large	2.High	2.Large	3PTs	139.118	706	434.131
2	138.462	732	427.985								487	2	1.Low	2.Large	2.Large	2.High	2.Large	3PTs	138.462	732	427.985
3	133.693	774	467.199								488	3	1.Low	2.Large	2.Large	2.High	2.Large	3PTs	133.693	774	467.199
4	135.54	643	406.636								489	4	1.Low	2.Large	2.Large	2.High	2.Large	3PTs	135.54	745	406.636
5	131.391	699	425.991								490	5	1.Low	2.Large	2.Large	2.High	2.Large	3PTs	131.391	742	425.991
1	140.888	775	460.744								491	1	1.Low	2.Large	2.Large	2.High	2.Large	Two-optional 3PTs	140.888	775	460.744
2	136.364	751	430.273								492	2	1.Low	2.Large	2.Large	2.High	2.Large	Two-optional 3PTs	136.364	751	430.273
3	140.37	713	473.233								493	3	1.Low	2.Large	2.Large	2.High	2.Large	Two-optional 3PTs	140.37	713	473.233
4	136.049	790	436.688								494	4	1.Low	2.Large	2.Large	2.High	2.Large	Two-optional 3PTs	136.049	790	436.688
5	136.749	758	443.231								495	5	1.Low	2.Large	2.Large	2.High	2.Large	Two-optional 3PTs	136.749	758	443.231
1	137.218	695	426.386								496	1	1.Low	2.Large	2.Large	2.High	2.Large	Three-optional 3PTs	137.218	835	426.386
2	137.402	865	449.679								497	2	1.Low	2.Large	2.Large	2.High	2.Large	Three-optional 3PTs	137.402	865	449.679
3	139.575	585	329.087								498	3	1.Low	2.Large	2.Large	2.High	2.Large	Three-optional 3PTs	139.575	855	429.087
4	137.822	725	444.677								499	4	1.Low	2.Large	2.Large	2.High	2.Large	Three-optional 3PTs	137.822	725	444.677
5	137.586	785	403.398								500	5	1.Low	2.Large	2.Large	2.High	2.Large	Three-optional 3PTs	137.586	785	403.398
1	122.17	656	521.53								501	1	1.Low	2.Large	2.Large	2.High	1.Small	2PTs	122.17	656	521.53
2	115.882	706	557.384								502	2	1.Low	2.Large	2.Large	2.High	1.Small	2PTs	115.882	706	557.384
3	117.264	657	531.031								503	3	1.Low	2.Large	2.Large	2.High	1.Small	2PTs	117.264	657	531.031
4	122.126	722	565.022								504	4	1.Low	2.Large	2.Large	2.High	1.Small	2PTs	122.126	722	565.022
5	122.483	678	542.15								505	5	1.Low	2.Large	2.Large	2.High	1.Small	2PTs	122.483	678	542.15
1	134.629	660	371.417								506	1	1.Low	2.Large	2.Large	2.High	1.Small	3PTs	134.629	756	371.417
2	139.138	748	408.074								507	2	1.Low	2.Large	2.Large	2.High	1.Small	3PTs	139.138	748	408.074
3	133.567	787	438.183								508	3	1.Low	2.Large	2.Large	2.High	1.Small	3PTs	133.567	787	438.183
4	137.619	794	470.584								509	4	1.Low	2.Large	2.Large	2.High	1.Small	3PTs	137.619	794	470.584
5	140.212	792	489.553								510	5	1.Low	2.Large	2.Large	2.High	1.Small	3PTs	140.212	792	489.553
1	145.061	763	442.96								511	1	1.Low	2.Large	2.Large	2.High	1.Small	Two-optional 3PTs	145.061	763	442.96
2	139.722	735	411.268								512	2	1.Low	2.Large	2.Large	2.High	1.Small	Two-optional 3PTs	139.722	735	411.268
3	142.459	794	449.046								513	3	1.Low	2.Large	2.Large	2.High	1.Small	Two-optional 3PTs	142.459	794	449.046
4	137.695	733	432.14								514	4	1.Low	2.Large	2.Large	2.High	1.Small	Two-optional 3PTs	137.695	733	432.14
5	140.055	745	430.728								515	5	1.Low	2.Large	2.Large	2.High	1.Small	Two-optional 3PTs	140.055	745	430.728
1	148.711	696	372.591								516	1	1.Low	2.Large	2.Large	2.High	1.Small	Three-optional 3PTs	148.711	796	472.591
2	141.504	748	433.136								517	2	1.Low	2.Large	2.Large	2.High	1.Small	Three-optional 3PTs	141.504	748	433.136
3	142.824	773	370.858								518	3	1.Low	2.Large	2.Large	2.High	1.Small	Three-optional 3PTs	142.824	773	470.858
4	144.914	834	580.291								519	4	1.Low	2.Large	2.Large	2.High	1.Small	Three-optional 3PTs	144.914	834	580.291
5	140.156	799	507.503								520	5	1.Low	2.Large	2.Large	2.High	1.Small	Three-optional 3PTs	140.156	799	507.503
1	102.416	723	533.605								521	1	1.Low	2.Large	2.Large	1.Low	2.Large	2PTs	102.416	723	533.605
2	103.674	696	514.762								522	2	1.Low	2.Large	2.Large	1.Low	2.Large	2PTs	103.674	696	514.762
3	97.8415	700	519.741								523	3	1.Low	2.Large	2.Large	1.Low	2.Large	2PTs	97.8415	700	519.741
4	101.467	695	518.236								524	4	1.Low	2.Large	2.Large	1.Low	2.Large	2PTs	101.467	695	518.236
5	107.357	707	525.369								525	5	1.Low	2.Large	2.Large	1.Low	2.Large	2PTs	107.357	707	525.369
1	99.0296	750	454.538								526	1	1.Low	2.Large	2.Large	1.Low	2.Large	3PTs	99.0296	750	454.538
2	102.777	745	391.194								527	2	1.Low	2.Large	2.Large	1.Low	2.Large	3PTs	102.777	745	391.194
3	101.427	766	421.996								528	3	1.Low	2.Large	2.Large	1.Low	2.Large	3PTs	101.427	766	421.996
4	103.588	645	340.1								529	4	1.Low	2.Large	2.Large	1.Low	2.Large	3PTs	103.588	742	340.1
5	100.223	726	337.823								530	5	1.Low	2.Large	2.Large	1.Low	2.Large	3PTs	100.223	726	337.823
1	112.86	630	394.357								531	1	1.Low	2.Large	2.Large	1.Low	2.Large	Two-optional 3PTs	112.86	630	394.357
2	111.693	614	346.302								532	2	1.Low	2.Large	2.Large	1.Low	2.Large	Two-optional 3PTs	111.693	614	346.302
3	114.207	736	429.139								533	3	1.Low	2.Large	2.Large	1.Low	2.Large	Two-optional 3PTs	114.207	736	429.139
4	109.339	725	405.139								534	4	1.Low	2.Large	2.Large	1.Low	2.Large	Two-optional 3PTs	109.339	725	405.139
5	103.994	746	361.931								535	5	1.Low	2.Large	2.Large	1.Low	2.Large	Two-optional 3PTs	103.994	746	361.931
1	133.158	794	459.363								536	1	1.Low	2.Large	2.Large	1.Low	2.Large	Three-optional 3PTs	133.158	794	459.363
2	111.584	837	418.735								537	2	1.Low	2.Large	2.Large	1.Low	2.Large	Three-optional 3PTs	111.584	837	418.735
3	116.997	720	418.618								538	3	1.Low	2.Large	2.Large	1.Low	2.Large	Three-optional 3PTs	116.997	720	418.618
4	120.518	775	426.138								539	4	1.Low	2.Large	2.Large	1.Low	2.Large	Three-optional 3PTs	120.518	775	426.138
5	115.084	735	435.373								540	5	1.Low	2.Large	2.Large	1.Low	2.Large	Three-optional 3PTs	115.084	735	435.373
1	101.692	717	531.429								541	1	1.Low	2.Large	2.Large	1.Low	1.Small	2PTs	101.692	717	531.429
2	102.996	689	514.563								542	2	1.Low	2.Large	2.Large	1.Low	1.Small	2PTs	102.996	689	514.563
3	102.837	682	511.437								543	3	1.Low	2.Large	2.Large	1.Low	1.Small	2PTs	102.837	682	511.437
4	104.874	671	502.482								544	4	1.Low	2.Large	2.Large	1.Low	1.Small	2PTs	104.874	671	502.482
5	103.77	730	542.232								545	5	1.Low	2.Large	2.Large	1.Low	1.Small	2PTs	103.77	730	542.232
1	114.5	668	417.926								546	1	1.Low	2.Large	2.Large	1.Low	1.Small	3PTs	114.5	668	417.926
2	100.311	541	389.734								547	2	1.Low	2.Large	2.Large	1.Low	1.Small	3PTs	100.311	679	389.734
3	107.383	717	364.224								548	3	1.Low	2.Large	2.Large	1.Low	1.Small	3PTs	107.383	717	364.224
4	105.723	642	321.011								549	4	1.Low	2.Large	2.Large	1.Low	1.Small	3PTs	105.723	642	321.011
5	114.919	706	392.147								550	5	1.Low	2.Large	2.Large	1.Low	1.Small	3PTs	114.919	706	392.147
1	113.415	662	390.95								551	1	1.Low	2.Large	2.Large	1.Low	1.Small	Two-optional 3PTs	113.415	662	390.95
2	111.075	606	390.709								552	2	1.Low	2.Large	2.Large	1.Low	1.Small	Two-optional 3PTs	111.075	606	390.709
3	110.465	715	453.659								553	3	1.Low	2.Large	2.Large	1.Low	1.Small	Two-optional 3PTs	110.465	715	453.659
4	114.881	769	452.52								554	4	1.Low	2.Large	2.Large	1.Low	1.Small	Two-optional 3PTs	114.881	769	452.52
5	125.428	751	429.136								555	5	1.Low	2.Large	2.Large	1.Low	1.Small	Two-optional 3PTs	125.428	751	429.136
1	102.262	681	338.845								556	1	1.Low	2.Large	2.Large	1.Low	1.Small	Three-optional 3PTs	102.262	681	338.845
2	103.877	750	398.243								557	2	1.Low	2.Large	2.Large	1.Low	1.Small	Three-optional 3PTs	103.877	750	398.243
3	100.596	708	409.448								558	3	1.Low	2.Large	2.Large	1.Low	1.Small	Three-optional 3PTs	100.596	708	409.448
4	100.156	602	287.92								559	4	1.Low	2.Large	2.Large	1.Low	1.Small	Three-optional 3PTs	100.156	602	387.92
5	100.16	722	359.181								560	5	1.Low	2.Large	2.Large	1.Low	1.Small	Three-optional 3PTs	100.16	722	359.181
1	124.639	770	610.581								561	1	1.Low	1.Small	2.Large	2.High	2.Large	2PTs	124.639	770	610.581
2	124.985	749	595.147								562	2	1.Low	1.Small	2.Large	2.High	2.Large	2PTs	124.985	749	595.147
3	124.133	644	533.038								563	3	1.Low	1.Small	2.Large	2.High	2.Large	2PTs	124.133	644	533.038
4	127.333	769	611.092								564	4	1.Low	1.Small	2.Large	2.High	2.Large	2PTs	127.333	769	611.092
5	122.428	744	596.525								565	5	1.Low	1.Small	2.Large	2.High	2.Large	2PTs	122.428	744	596.525
1	143.884	755	507.587								566	1	1.Low	1.Small	2.Large	2.High	2.Large	3PTs	143.884	755	507.587
2	138.997	758	408.946								567	2	1.Low	1.Small	2.Large	2.High	2.Large	3PTs	138.997	758	408.946
3	143.509	736	463.967								568	3	1.Low	1.Small	2.Large	2.High	2.Large	3PTs	143.509	736	463.967
4	141.991	694	452.697								569	4	1.Low	1.Small	2.Large	2.High	2.Large	3PTs	141.991	704	452.697
5	142.568	730	472.045								570	5	1.Low	1.Small	2.Large	2.High	2.Large	3PTs	142.568	730	472.045
1	141.062	812	501.416								571	1	1.Low	1.Small	2.Large	2.High	2.Large	Two-optional 3PTs	141.062	812	501.416
2	143.189	755	461.819								572	2	1.Low	1.Small	2.Large	2.High	2.Large	Two-optional 3PTs	143.189	755	461.819
3	142.679	697	447.489								573	3	1.Low	1.Small	2.Large	2.High	2.Large	Two-optional 3PTs	142.679	697	447.489
4	145.97	793	486.565								574	4	1.Low	1.Small	2.Large	2.High	2.Large	Two-optional 3PTs	145.97	793	486.565
5	141.457	725	455.928								575	5	1.Low	1.Small	2.Large	2.High	2.Large	Two-optional 3PTs	141.457	725	455.928
1	145.574	769	396.548								576	1	1.Low	1.Small	2.Large	2.High	2.Large	Three-optional 3PTs	145.574	769	396.548
2	140.387	817	463.533								577	2	1.Low	1.Small	2.Large	2.High	2.Large	Three-optional 3PTs	140.387	817	463.533
3	142.448	823	487.72								578	3	1.Low	1.Small	2.Large	2.High	2.Large	Three-optional 3PTs	142.448	823	487.72
4	141.336	779	470.712								579	4	1.Low	1.Small	2.Large	2.High	2.Large	Three-optional 3PTs	141.336	779	470.712
5	142.059	719	362.918								580	5	1.Low	1.Small	2.Large	2.High	2.Large	Three-optional 3PTs	142.059	719	462.918
1	133.771	750	609.355								581	1	1.Low	1.Small	2.Large	2.High	1.Small	2PTs	133.771	750	609.355
2	135.619	706	579.82								582	2	1.Low	1.Small	2.Large	2.High	1.Small	2PTs	135.619	706	579.82
3	131.233	801	651.137								583	3	1.Low	1.Small	2.Large	2.High	1.Small	2PTs	131.233	801	651.137
4	135.532	757	618.054								584	4	1.Low	1.Small	2.Large	2.High	1.Small	2PTs	135.532	757	618.054
5	132.483	801	650.722								585	5	1.Low	1.Small	2.Large	2.High	1.Small	2PTs	132.483	801	650.722
1	143.143	744	492.305								586	1	1.Low	1.Small	2.Large	2.High	1.Small	3PTs	143.143	744	492.305
2	137.687	765	516.36								587	2	1.Low	1.Small	2.Large	2.High	1.Small	3PTs	137.687	765	516.36
3	143.538	786	495.338								588	3	1.Low	1.Small	2.Large	2.High	1.Small	3PTs	143.538	786	495.338
4	141.697	750	473.987								589	4	1.Low	1.Small	2.Large	2.High	1.Small	3PTs	141.697	750	473.987
5	140.917	777	515.172								590	5	1.Low	1.Small	2.Large	2.High	1.Small	3PTs	140.917	777	515.172
1	148.232	767	486.16								591	1	1.Low	1.Small	2.Large	2.High	1.Small	Two-optional 3PTs	148.232	767	486.16
2	145.865	828	518.665								592	2	1.Low	1.Small	2.Large	2.High	1.Small	Two-optional 3PTs	145.865	828	518.665
3	147.169	784	480.475								593	3	1.Low	1.Small	2.Large	2.High	1.Small	Two-optional 3PTs	147.169	784	480.475
4	141.942	767	492.636								594	4	1.Low	1.Small	2.Large	2.High	1.Small	Two-optional 3PTs	141.942	767	492.636
5	144.779	777	488.962								595	5	1.Low	1.Small	2.Large	2.High	1.Small	Two-optional 3PTs	144.779	777	488.962
1	149.533	759	446.612								596	1	1.Low	1.Small	2.Large	2.High	1.Small	Three-optional 3PTs	149.533	759	446.612
2	145.335	911	530.039								597	2	1.Low	1.Small	2.Large	2.High	1.Small	Three-optional 3PTs	145.335	911	530.039
3	145.096	739	474.602								598	3	1.Low	1.Small	2.Large	2.High	1.Small	Three-optional 3PTs	145.096	739	474.602
4	145.247	851	473.211								599	4	1.Low	1.Small	2.Large	2.High	1.Small	Three-optional 3PTs	145.247	851	473.211
5	147.969	828	564.963								600	5	1.Low	1.Small	2.Large	2.High	1.Small	Three-optional 3PTs	147.969	828	564.963
1	115.326	764	540.748								601	1	1.Low	1.Small	2.Large	1.Low	2.Large	2PTs	115.326	764	540.748
2	114.379	721	515.779								602	2	1.Low	1.Small	2.Large	1.Low	2.Large	2PTs	114.379	721	515.779
3	115.539	759	540.587								603	3	1.Low	1.Small	2.Large	1.Low	2.Large	2PTs	115.539	759	540.587
4	119.361	767	546.827								604	4	1.Low	1.Small	2.Large	1.Low	2.Large	2PTs	119.361	767	546.827
5	117.672	769	547.491								605	5	1.Low	1.Small	2.Large	1.Low	2.Large	2PTs	117.672	769	547.491
1	108.934	789	454.618								606	1	1.Low	1.Small	2.Large	1.Low	2.Large	3PTs	108.934	789	454.618
2	109.218	770	387.593								607	2	1.Low	1.Small	2.Large	1.Low	2.Large	3PTs	109.218	770	387.593
3	110.746	758	433.534								608	3	1.Low	1.Small	2.Large	1.Low	2.Large	3PTs	110.746	758	433.534
4	111.031	731	382.347								609	4	1.Low	1.Small	2.Large	1.Low	2.Large	3PTs	111.031	731	382.347
5	109.674	765	444.442								610	5	1.Low	1.Small	2.Large	1.Low	2.Large	3PTs	109.674	765	444.442
1	110.984	780	424.219								611	1	1.Low	1.Small	2.Large	1.Low	2.Large	Two-optional 3PTs	110.984	780	424.219
2	111.436	797	471.8								612	2	1.Low	1.Small	2.Large	1.Low	2.Large	Two-optional 3PTs	111.436	797	471.8
3	113.108	757	449.925								613	3	1.Low	1.Small	2.Large	1.Low	2.Large	Two-optional 3PTs	113.108	757	449.925
4	113.11	817	469.292								614	4	1.Low	1.Small	2.Large	1.Low	2.Large	Two-optional 3PTs	113.11	817	469.292
5	111.316	806	460.179								615	5	1.Low	1.Small	2.Large	1.Low	2.Large	Two-optional 3PTs	111.316	806	460.179
1	113.495	803	374.672								616	1	1.Low	1.Small	2.Large	1.Low	2.Large	Three-optional 3PTs	113.495	803	474.672
2	111.957	838	428.372								617	2	1.Low	1.Small	2.Large	1.Low	2.Large	Three-optional 3PTs	111.957	838	428.372
3	113.892	900	514.764								618	3	1.Low	1.Small	2.Large	1.Low	2.Large	Three-optional 3PTs	113.892	900	514.764
4	110.766	964	395.19								619	4	1.Low	1.Small	2.Large	1.Low	2.Large	Three-optional 3PTs	110.766	964	395.19
5	112.087	713	395.17								620	5	1.Low	1.Small	2.Large	1.Low	2.Large	Three-optional 3PTs	112.087	713	395.17
1	116.354	792	562.004								621	1	1.Low	1.Small	2.Large	1.Low	1.Small	2PTs	116.354	792	562.004
2	115.35	783	555.751								622	2	1.Low	1.Small	2.Large	1.Low	1.Small	2PTs	115.35	783	555.751
3	115.189	708	506.725								623	3	1.Low	1.Small	2.Large	1.Low	1.Small	2PTs	115.189	708	506.725
4	116.147	748	532.954								624	4	1.Low	1.Small	2.Large	1.Low	1.Small	2PTs	116.147	748	532.954
5	115.785	732	522.132								625	5	1.Low	1.Small	2.Large	1.Low	1.Small	2PTs	115.785	732	522.132
1	108.61	783	447.827								626	1	1.Low	1.Small	2.Large	1.Low	1.Small	3PTs	108.61	823	447.827
2	108.21	866	451.526								627	2	1.Low	1.Small	2.Large	1.Low	1.Small	3PTs	108.21	866	451.526
3	109.658	813	439.904								628	3	1.Low	1.Small	2.Large	1.Low	1.Small	3PTs	109.658	813	439.904
4	105.839	882	428.106								629	4	1.Low	1.Small	2.Large	1.Low	1.Small	3PTs	105.839	882	428.106
5	101.36	768	390.524								630	5	1.Low	1.Small	2.Large	1.Low	1.Small	3PTs	101.36	856	390.524
1	115.988	836	480.518								631	1	1.Low	1.Small	2.Large	1.Low	1.Small	Two-optional 3PTs	115.988	836	480.518
2	107.301	786	444.711								632	2	1.Low	1.Small	2.Large	1.Low	1.Small	Two-optional 3PTs	107.301	786	444.711
3	110.293	814	451.626								633	3	1.Low	1.Small	2.Large	1.Low	1.Small	Two-optional 3PTs	110.293	814	451.626
4	109.374	806	486.475								634	4	1.Low	1.Small	2.Large	1.Low	1.Small	Two-optional 3PTs	109.374	806	486.475
5	104.167	744	404.595								635	5	1.Low	1.Small	2.Large	1.Low	1.Small	Two-optional 3PTs	104.167	744	404.595
1	108.846	751	421.18								636	1	1.Low	1.Small	2.Large	1.Low	1.Small	Three-optional 3PTs	108.846	751	421.18
2	118.002	796	378.427								637	2	1.Low	1.Small	2.Large	1.Low	1.Small	Three-optional 3PTs	118.002	796	378.427
3	105.152	924	550.138								638	3	1.Low	1.Small	2.Large	1.Low	1.Small	Three-optional 3PTs	105.152	924	550.138
4	110.854	764	355.303								639	4	1.Low	1.Small	2.Large	1.Low	1.Small	Three-optional 3PTs	110.854	764	355.303
5	100.923	825	396.879								640	5	1.Low	1.Small	2.Large	1.Low	1.Small	Three-optional 3PTs	100.923	825	396.879

## Sheet: ANOVA
Tests of Between-Subjects Effects									Tests of Between-Subjects Effects									Tests of Between-Subjects Effects
Dependent Variable: Profit									Dependent Variable: User_Participation									Dependent Variable: Usage_Quantity
Source	Type III Sum of Squares	df	Mean Square	F	Sig.	Partial Eta Squared			Source	Type III Sum of Squares	df	Mean Square	F	Sig.	Partial Eta Squared			Source	Type III Sum of Squares	df	Mean Square	F	Sig.	Partial Eta Squared
Corrected Model	1777660.918a	33	53868.5	1252.02	0	0.985545			Corrected Model	1843692.900a	33	55869.5	21.3483	1.88324e-80	0.537579			Corrected Model	5226865.257a	33	158390	67.5813	1.68268e-179	0.786333
Intercept	1.96065e+07	1	1.96065e+07	455698	0	0.998672			Intercept	4.17135e+08	1	4.17135e+08	159392	0	0.996212			Intercept	1.89887e+08	1	1.89887e+08	81020.5	0	0.992576
Mean	1.34159e+06	1	1.34159e+06	31181.3	0	0.980936	0.743783		Mean	225976	1	225976	86.3479	2.6829e-19	0.124717	0.0658895		Mean	1.81462e+06	1	1.81462e+06	774.258	2.07361e-110	0.560952	0.272993
Variance	31715.2	1	31715.2	737.129	8.12418e-107	0.548815	0.0175831		Variance	468831	1	468831	179.145	5.60221e-36	0.228168	0.1367		Variance	496000	1	496000	211.632	2.4334e-41	0.258835	0.0746185
Lambda_Var	49622.9	1	49622.9	1153.34	2.23864e-142	0.655553	0.0275112		Lambda_Var	817531	1	817531	312.387	1.08558e-56	0.340148	0.238374		Lambda_Var	367368	1	367368	156.748	3.79502e-32	0.205504	0.0552671
Mean_OC	275794	1	275794	6410.04	0	0.913627	0.152902		Mean_OC	12232.5	1	12232.5	4.67417	0.0310102	0.00765412	0.00356672		Mean_OC	126358	1	126358	53.9142	6.77991e-13	0.0816988	0.0190094
Variance_OC	2984.52	1	2984.52	69.3665	5.46288e-16	0.102709	0.00165463		Variance_OC	30057.8	1	30057.8	11.4854	0.000746978	0.0186003	0.00876418		Variance_OC	30086	1	30086	12.837	0.000367127	0.0207438	0.00452616
Tariff_Structure	20638.3	3	6879.44	159.893	2.44906e-76	0.441824	0.011442		Tariff_Structure	77245.8	3	25748.6	9.83882	2.41519e-06	0.0464449	0.0225231		Tariff_Structure	37907	3	12635.7	5.39134	0.0011474	0.025996	0.00570275
Mean * Lambda_Var	4823.29	1	4823.29	112.104	3.75435e-24	0.156111	0.00267406		Mean * Lambda_Var	4644.02	1	4644.02	1.77453	0.183323	0.00291972	0.00135409		Mean * Lambda_Var	336.4	1	336.4	0.143534	0.704925	0.000236799	5.06082e-05
Lambda_Var * Mean_OC	1000.25	1	1000.25	23.2479	1.80296e-06	0.0369456	0.000554544		Lambda_Var * Mean_OC	555.025	1	555.025	0.212081	0.645306	0.000349846	0.000161833		Lambda_Var * Mean_OC	0.165766	1	0.165766	7.07284e-05	0.993293	1.16713e-07	2.49379e-08
Lambda_Var * Tariff_Structure	274.721	3	91.5736	2.12837	0.0954789	0.0104266	0.000152307		Lambda_Var * Tariff_Structure	22432.1	3	7477.37	2.85718	0.0364274	0.0139472	0.0065407		Lambda_Var * Tariff_Structure	9485.63	3	3161.88	1.3491	0.257478	0.0066344	0.00142702
Variance * Lambda_Var	4144.48	1	4144.48	96.3266	3.35269e-21	0.137154	0.00229772		Variance * Lambda_Var	21068.1	1	21068.1	8.05035	0.00470168	0.0131102	0.00614298		Variance * Lambda_Var	24779.5	1	24779.5	10.5728	0.0012113	0.0171478	0.00372784
Lambda_Var * Variance_OC	190.183	1	190.183	4.42026	0.0359265	0.00724134	0.000105439		Lambda_Var * Variance_OC	7784.1	1	7784.1	2.97439	0.085102	0.00488426	0.00226967		Lambda_Var * Variance_OC	410.849	1	410.849	0.1753	0.675592	0.00028919	6.18083e-05
Mean * Mean_OC	22648.6	1	22648.6	526.401	2.53054e-84	0.464854	0.0125565		Mean * Mean_OC	78.4	1	78.4	0.0299575	0.862645	4.94324e-05	2.28597e-05		Mean * Mean_OC	74018.9	1	74018.9	31.5822	2.91778e-08	0.0495343	0.0111354
Mean * Tariff_Structure	1687.77	3	562.591	13.0758	2.77022e-08	0.0607963	0.00093571		Mean * Tariff_Structure	30786.9	3	10262.3	3.92134	0.00863989	0.0190429	0.00897678		Mean * Tariff_Structure	1.45894e+06	3	486313	207.498	1.43157e-92	0.506714	0.219483
Mean * Variance	5608.96	1	5608.96	130.364	1.75126e-27	0.177038	0.00310964		Mean * Variance	37149	1	37149	14.195	0.000180897	0.022888	0.0108318		Mean * Variance	7312.16	1	7312.16	3.11993	0.0778435	0.00512203	0.00110005
Mean * Variance_OC	1908.2	1	1908.2	44.3506	6.16438e-11	0.0681949	0.00105791		Mean * Variance_OC	8410	1	8410	3.21355	0.0735294	0.00527492	0.00245217		Mean * Variance_OC	25088.8	1	25088.8	10.7048	0.00112926	0.0173581	0.00377438
Mean_OC * Tariff_Structure	4685.87	3	1561.96	36.3032	1.38083e-21	0.15234	0.00259787		Mean_OC * Tariff_Structure	3181.18	3	1060.39	0.405188	0.749326	0.00200187	0.000927561		Mean_OC * Tariff_Structure	718815	3	239605	102.234	1.47176e-53	0.336037	0.108139
Variance * Mean_OC	633.218	1	633.218	14.7173	0.000137982	0.0237102	0.00035106		Variance * Mean_OC	20657	1	20657	7.89327	0.00512201	0.0128577	0.00602312		Variance * Mean_OC	4.00373	1	4.00373	0.0017083	0.967045	2.81897e-06	6.02323e-07
Mean_OC * Variance_OC	2261.72	1	2261.72	52.5671	1.27347e-12	0.0798204	0.00125391		Mean_OC * Variance_OC	28783.2	1	28783.2	10.9984	0.000966436	0.0178256	0.00839254		Mean_OC * Variance_OC	7777.41	1	7777.41	3.31844	0.0689996	0.00544615	0.00117004
Variance * Tariff_Structure	4069.65	3	1356.55	31.5291	5.9913e-19	0.135012	0.00225624		Variance * Tariff_Structure	6860.68	3	2286.89	0.873847	0.454335	0.00430734	0.00200042		Variance * Tariff_Structure	20601	3	6867	2.92999	0.0330444	0.0142975	0.00309923
Variance_OC * Tariff_Structure	855.567	3	285.189	6.6284	0.000207194	0.0317713	0.000474331		Variance_OC * Tariff_Structure	7970.83	3	2656.94	1.01525	0.385405	0.00500084	0.00232411		Variance_OC * Tariff_Structure	2905.35	3	968.45	0.413216	0.743571	0.00204145	0.000437083
Variance * Variance_OC	526.895	1	526.895	12.2462	0.000500427	0.0198079	0.000292113		Variance * Variance_OC	11458.2	1	11458.2	4.37831	0.0368145	0.00717311	0.00334096		Variance * Variance_OC	4048.65	1	4048.65	1.72746	0.189232	0.0028425	0.000609081
Error	26073.3	606	43.0253				0.985545		Error	1.58593e+06	606	2617.04				0.537579		Error	1.42028e+06	606	2343.69				0.786333
Total	2.14103e+07	640							Total	420564760	640							Total	1.96534e+08	640
Corrected Total	1.80373e+06	639							Corrected Total	3.42962e+06	639							Corrected Total	6.64714e+06	639
a. R Squared = ,986 (Adjusted R Squared = ,985)									a. R Squared = ,538 (Adjusted R Squared = ,512)									a. R Squared = .786 (Adjusted R Squared = .775)
																											Mean	0.743783	0.0658895	0.272993
																											Variance	0.0175831	0.1367	0.0746185
																											Lambda_Var	0.0275112	0.238374	0.0552671
																											Mean_OC	0.152902	0.00356672	0.0190094
																											Variance_OC	0.00165463	0.00876418	0.00452616
																											Tariff_Structure	0.011442	0.0225231	0.00570275
																											Mean * Lambda_Var	0.00267406	0.00135409	5.06082e-05
																											Lambda_Var * Mean_OC	0.000554544	0.000161833	2.49379e-08
																											Lambda_Var * Tariff_Structure	0.000152307	0.0065407	0.00142702
																											Variance * Lambda_Var	0.00229772	0.00614298	0.00372784
																											Lambda_Var * Variance_OC	0.000105439	0.00226967	6.18083e-05
																											Mean * Mean_OC	0.0125565	2.28597e-05	0.0111354
																											Mean * Tariff_Structure	0.00093571	0.00897678	0.219483
																											Mean * Variance	0.00310964	0.0108318	0.00110005
																											Mean * Variance_OC	0.00105791	0.00245217	0.00377438
																											Mean_OC * Tariff_Structure	0.00259787	0.000927561	0.108139
																											Variance * Mean_OC	0.00035106	0.00602312	6.02323e-07
																											Mean_OC * Variance_OC	0.00125391	0.00839254	0.00117004
																											Variance * Tariff_Structure	0.00225624	0.00200042	0.00309923
																											Variance_OC * Tariff_Structure	0.000474331	0.00232411	0.000437083
																											Variance * Variance_OC	0.000292113	0.00334096	0.000609081
																												0.985545	0.537579	0.786333

## Sheet: 0808
Number	Replication	Mean	Variance	Lambda Variance	Mean_oc	Var_oc	Tariff	P	U	Q
1	1	2.High	2.Large	1.Small	2.High	2.Large	2PTs	218.897	805	394.65
2	2	2.High	2.Large	1.Small	2.High	2.Large	2PTs	213.161	812	428.29
3	3	2.High	2.Large	1.Small	2.High	2.Large	2PTs	214.04	814	420.48
4	4	2.High	2.Large	1.Small	2.High	2.Large	2PTs	212.643	760	382.46
5	5	2.High	2.Large	1.Small	2.High	2.Large	2PTs	214.203	743	352.88
6	1	2.High	2.Large	1.Small	2.High	2.Large	3PTs	241.933	848	579.03
7	2	2.High	2.Large	1.Small	2.High	2.Large	3PTs	240.004	755	584.4
8	3	2.High	2.Large	1.Small	2.High	2.Large	3PTs	240.323	835	648.22
9	4	2.High	2.Large	1.Small	2.High	2.Large	3PTs	237.443	806	600.78
10	5	2.High	2.Large	1.Small	2.High	2.Large	3PTs	235.441	765	638.72
11	1	2.High	2.Large	1.Small	2.High	2.Large	Two-optional 3PTs	245.556	794	611.89
12	2	2.High	2.Large	1.Small	2.High	2.Large	Two-optional 3PTs	249.223	743	593.52
13	3	2.High	2.Large	1.Small	2.High	2.Large	Two-optional 3PTs	247.669	787	620.01
14	4	2.High	2.Large	1.Small	2.High	2.Large	Two-optional 3PTs	242.787	805	625.04
15	5	2.High	2.Large	1.Small	2.High	2.Large	Two-optional 3PTs	251.704	802	645.69
16	1	2.High	2.Large	1.Small	2.High	2.Large	Three-optional 3PTs	284.987	896	644.61
17	2	2.High	2.Large	1.Small	2.High	2.Large	Three-optional 3PTs	279.423	867	710.13
18	3	2.High	2.Large	1.Small	2.High	2.Large	Three-optional 3PTs	282.456	823	711.76
19	4	2.High	2.Large	1.Small	2.High	2.Large	Three-optional 3PTs	282.73	812	699
20	5	2.High	2.Large	1.Small	2.High	2.Large	Three-optional 3PTs	278.301	810	693.58
21	1	2.High	2.Large	1.Small	2.High	1.Small	2PTs	231.226	859	412.45
22	2	2.High	2.Large	1.Small	2.High	1.Small	2PTs	234.424	856	435.69
23	3	2.High	2.Large	1.Small	2.High	1.Small	2PTs	232.046	833	403.03
24	4	2.High	2.Large	1.Small	2.High	1.Small	2PTs	230.975	891	437.81
25	5	2.High	2.Large	1.Small	2.High	1.Small	2PTs	231.294	881	457.2
26	1	2.High	2.Large	1.Small	2.High	1.Small	3PTs	247.325	805	637.47
27	2	2.High	2.Large	1.Small	2.High	1.Small	3PTs	241.254	835	689.9
28	3	2.High	2.Large	1.Small	2.High	1.Small	3PTs	238.479	802	678.53
29	4	2.High	2.Large	1.Small	2.High	1.Small	3PTs	245.786	854	636.73
30	5	2.High	2.Large	1.Small	2.High	1.Small	3PTs	248.234	822	615.25
31	1	2.High	2.Large	1.Small	2.High	1.Small	Two-optional 3PTs	255.126	874	680.4
32	2	2.High	2.Large	1.Small	2.High	1.Small	Two-optional 3PTs	254.581	854	679.9
33	3	2.High	2.Large	1.Small	2.High	1.Small	Two-optional 3PTs	253.802	847	639.39
34	4	2.High	2.Large	1.Small	2.High	1.Small	Two-optional 3PTs	256.785	821	653.25
35	5	2.High	2.Large	1.Small	2.High	1.Small	Two-optional 3PTs	258.368	858	683.09
36	1	2.High	2.Large	1.Small	2.High	1.Small	Three-optional 3PTs	279.461	835	641.06
37	2	2.High	2.Large	1.Small	2.High	1.Small	Three-optional 3PTs	288.299	873	720.82
38	3	2.High	2.Large	1.Small	2.High	1.Small	Three-optional 3PTs	285.413	863	743.45
39	4	2.High	2.Large	1.Small	2.High	1.Small	Three-optional 3PTs	283.988	836	680.23
40	5	2.High	2.Large	1.Small	2.High	1.Small	Three-optional 3PTs	296.344	832	633.49
41	1	2.High	2.Large	1.Small	1.Low	2.Large	2PTs	185.66	873	582.65
42	2	2.High	2.Large	1.Small	1.Low	2.Large	2PTs	188.025	859	607.38
43	3	2.High	2.Large	1.Small	1.Low	2.Large	2PTs	183.801	839	592.97
44	4	2.High	2.Large	1.Small	1.Low	2.Large	2PTs	185.901	876	605.43
45	5	2.High	2.Large	1.Small	1.Low	2.Large	2PTs	189.986	824	560.67
46	1	2.High	2.Large	1.Small	1.Low	2.Large	3PTs	191.318	773	583.88
47	2	2.High	2.Large	1.Small	1.Low	2.Large	3PTs	190.604	854	587.02
48	3	2.High	2.Large	1.Small	1.Low	2.Large	3PTs	199.655	789	588.9
49	4	2.High	2.Large	1.Small	1.Low	2.Large	3PTs	196.972	837	585.72
50	5	2.High	2.Large	1.Small	1.Low	2.Large	3PTs	197.164	769	537.54
51	1	2.High	2.Large	1.Small	1.Low	2.Large	Two-optional 3PTs	182.643	773	536.13
52	2	2.High	2.Large	1.Small	1.Low	2.Large	Two-optional 3PTs	189.688	812	529.63
53	3	2.High	2.Large	1.Small	1.Low	2.Large	Two-optional 3PTs	183.827	801	541.51
54	4	2.High	2.Large	1.Small	1.Low	2.Large	Two-optional 3PTs	187.841	771	542.84
55	5	2.High	2.Large	1.Small	1.Low	2.Large	Two-optional 3PTs	184.567	788	554.2
56	1	2.High	2.Large	1.Small	1.Low	2.Large	Three-optional 3PTs	195.846	712	537.26
57	2	2.High	2.Large	1.Small	1.Low	2.Large	Three-optional 3PTs	191.701	721	563.38
58	3	2.High	2.Large	1.Small	1.Low	2.Large	Three-optional 3PTs	190.118	736	579.26
59	4	2.High	2.Large	1.Small	1.Low	2.Large	Three-optional 3PTs	207.665	740	566.26
60	5	2.High	2.Large	1.Small	1.Low	2.Large	Three-optional 3PTs	192.133	740	560.02
61	1	2.High	2.Large	1.Small	1.Low	1.Small	2PTs	185.47	865	615.27
62	2	2.High	2.Large	1.Small	1.Low	1.Small	2PTs	185.354	883	604.86
63	3	2.High	2.Large	1.Small	1.Low	1.Small	2PTs	185.486	904	619.58
64	4	2.High	2.Large	1.Small	1.Low	1.Small	2PTs	182.542	857	607.93
65	5	2.High	2.Large	1.Small	1.Low	1.Small	2PTs	185.528	865	605.33
66	1	2.High	2.Large	1.Small	1.Low	1.Small	3PTs	184.635	789	547
67	2	2.High	2.Large	1.Small	1.Low	1.Small	3PTs	186.726	771	551.9
68	3	2.High	2.Large	1.Small	1.Low	1.Small	3PTs	190.935	767	529.64
69	4	2.High	2.Large	1.Small	1.Low	1.Small	3PTs	189.096	812	625.38
70	5	2.High	2.Large	1.Small	1.Low	1.Small	3PTs	187.006	833	570.33
71	1	2.High	2.Large	1.Small	1.Low	1.Small	Two-optional 3PTs	181.124	819	559.33
72	2	2.High	2.Large	1.Small	1.Low	1.Small	Two-optional 3PTs	197.94	817	545.16
73	3	2.High	2.Large	1.Small	1.Low	1.Small	Two-optional 3PTs	193.443	815	584.17
74	4	2.High	2.Large	1.Small	1.Low	1.Small	Two-optional 3PTs	196.584	820	566.68
75	5	2.High	2.Large	1.Small	1.Low	1.Small	Two-optional 3PTs	196.022	801	572.38
76	1	2.High	2.Large	1.Small	1.Low	1.Small	Three-optional 3PTs	197.153	827	583.67
77	2	2.High	2.Large	1.Small	1.Low	1.Small	Three-optional 3PTs	202.324	820	674.86
78	3	2.High	2.Large	1.Small	1.Low	1.Small	Three-optional 3PTs	204.651	806	568.47
79	4	2.High	2.Large	1.Small	1.Low	1.Small	Three-optional 3PTs	198.898	762	578.52
80	5	2.High	2.Large	1.Small	1.Low	1.Small	Three-optional 3PTs	216.083	812	604.6
81	1	2.High	1.Small	1.Small	2.High	2.Large	2PTs	249.717	873	426.64
82	2	2.High	1.Small	1.Small	2.High	2.Large	2PTs	244.553	855	441.29
83	3	2.High	1.Small	1.Small	2.High	2.Large	2PTs	242.388	873	461.37
84	4	2.High	1.Small	1.Small	2.High	2.Large	2PTs	243.942	820	422.6
85	5	2.High	1.Small	1.Small	2.High	2.Large	2PTs	243.527	766	390.35
86	1	2.High	1.Small	1.Small	2.High	2.Large	3PTs	256.122	881	723.81
87	2	2.High	1.Small	1.Small	2.High	2.Large	3PTs	260.44	817	628.19
88	3	2.High	1.Small	1.Small	2.High	2.Large	3PTs	258.869	862	718.75
89	4	2.High	1.Small	1.Small	2.High	2.Large	3PTs	263.852	855	678.9
90	5	2.High	1.Small	1.Small	2.High	2.Large	3PTs	266.072	845	714.97
91	1	2.High	1.Small	1.Small	2.High	2.Large	Two-optional 3PTs	257.487	872	704.21
92	2	2.High	1.Small	1.Small	2.High	2.Large	Two-optional 3PTs	263.834	888	692.47
93	3	2.High	1.Small	1.Small	2.High	2.Large	Two-optional 3PTs	266.971	879	702.27
94	4	2.High	1.Small	1.Small	2.High	2.Large	Two-optional 3PTs	267.599	938	731.82
95	5	2.High	1.Small	1.Small	2.High	2.Large	Two-optional 3PTs	263.27	875	694.86
96	1	2.High	1.Small	1.Small	2.High	2.Large	Three-optional 3PTs	287.583	856	599.04
97	2	2.High	1.Small	1.Small	2.High	2.Large	Three-optional 3PTs	285.781	938	675.44
98	3	2.High	1.Small	1.Small	2.High	2.Large	Three-optional 3PTs	268.546	918	743.38
99	4	2.High	1.Small	1.Small	2.High	2.Large	Three-optional 3PTs	269.177	842	702.89
100	5	2.High	1.Small	1.Small	2.High	2.Large	Three-optional 3PTs	273.555	896	678.11
101	1	2.High	1.Small	1.Small	2.High	1.Small	2PTs	289.174	836	413.49
102	2	2.High	1.Small	1.Small	2.High	1.Small	2PTs	285.16	885	467.33
103	3	2.High	1.Small	1.Small	2.High	1.Small	2PTs	287.895	882	454.04
104	4	2.High	1.Small	1.Small	2.High	1.Small	2PTs	289.98	912	479.65
105	5	2.High	1.Small	1.Small	2.High	1.Small	2PTs	289.6	889	491.63
106	1	2.High	1.Small	1.Small	2.High	1.Small	3PTs	279.866	903	697.95
107	2	2.High	1.Small	1.Small	2.High	1.Small	3PTs	282.588	919	783.45
108	3	2.High	1.Small	1.Small	2.High	1.Small	3PTs	284.137	904	752.47
109	4	2.High	1.Small	1.Small	2.High	1.Small	3PTs	278.664	907	762.02
110	5	2.High	1.Small	1.Small	2.High	1.Small	3PTs	284.261	937	761
111	1	2.High	1.Small	1.Small	2.High	1.Small	Two-optional 3PTs	285.404	922	753.89
112	2	2.High	1.Small	1.Small	2.High	1.Small	Two-optional 3PTs	281.422	919	761.76
113	3	2.High	1.Small	1.Small	2.High	1.Small	Two-optional 3PTs	279.404	887	719.91
114	4	2.High	1.Small	1.Small	2.High	1.Small	Two-optional 3PTs	283.936	922	753.65
115	5	2.High	1.Small	1.Small	2.High	1.Small	Two-optional 3PTs	285.895	900	732.34
116	1	2.High	1.Small	1.Small	2.High	1.Small	Three-optional 3PTs	288.44	991	745.19
117	2	2.High	1.Small	1.Small	2.High	1.Small	Three-optional 3PTs	286.067	919	750.56
118	3	2.High	1.Small	1.Small	2.High	1.Small	Three-optional 3PTs	295.427	869	814.75
119	4	2.High	1.Small	1.Small	2.High	1.Small	Three-optional 3PTs	285.184	918	732.82
120	5	2.High	1.Small	1.Small	2.High	1.Small	Three-optional 3PTs	305.831	844	806.19
121	1	2.High	1.Small	1.Small	1.Low	2.Large	2PTs	207.603	890	745.95
122	2	2.High	1.Small	1.Small	1.Low	2.Large	2PTs	204.386	849	709.35
123	3	2.High	1.Small	1.Small	1.Low	2.Large	2PTs	201.263	918	769.08
124	4	2.High	1.Small	1.Small	1.Low	2.Large	2PTs	200.525	825	699.49
125	5	2.High	1.Small	1.Small	1.Low	2.Large	2PTs	202.146	840	710.87
126	1	2.High	1.Small	1.Small	1.Low	2.Large	3PTs	221.746	867	599.45
127	2	2.High	1.Small	1.Small	1.Low	2.Large	3PTs	216.483	877	665.07
128	3	2.High	1.Small	1.Small	1.Low	2.Large	3PTs	214.105	875	664.14
129	4	2.High	1.Small	1.Small	1.Low	2.Large	3PTs	217.563	874	622.27
130	5	2.High	1.Small	1.Small	1.Low	2.Large	3PTs	213.753	867	616.1
131	1	2.High	1.Small	1.Small	1.Low	2.Large	Two-optional 3PTs	214.058	832	643.94
132	2	2.High	1.Small	1.Small	1.Low	2.Large	Two-optional 3PTs	216.672	842	612.46
133	3	2.High	1.Small	1.Small	1.Low	2.Large	Two-optional 3PTs	218.709	867	645.26
134	4	2.High	1.Small	1.Small	1.Low	2.Large	Two-optional 3PTs	217.621	886	637.13
135	5	2.High	1.Small	1.Small	1.Low	2.Large	Two-optional 3PTs	216.29	841	648.71
136	1	2.High	1.Small	1.Small	1.Low	2.Large	Three-optional 3PTs	219.331	862	610.01
137	2	2.High	1.Small	1.Small	1.Low	2.Large	Three-optional 3PTs	221.719	757	618.58
138	3	2.High	1.Small	1.Small	1.Low	2.Large	Three-optional 3PTs	229.024	879	653.13
139	4	2.High	1.Small	1.Small	1.Low	2.Large	Three-optional 3PTs	229.126	845	636.74
140	5	2.High	1.Small	1.Small	1.Low	2.Large	Three-optional 3PTs	227.276	862	638.53
141	1	2.High	1.Small	1.Small	1.Low	1.Small	2PTs	206.492	840	730.81
142	2	2.High	1.Small	1.Small	1.Low	1.Small	2PTs	205.523	858	731.32
143	3	2.High	1.Small	1.Small	1.Low	1.Small	2PTs	208.845	901	784.68
144	4	2.High	1.Small	1.Small	1.Low	1.Small	2PTs	213.301	878	754.8
145	5	2.High	1.Small	1.Small	1.Low	1.Small	2PTs	210.719	881	761.73
146	1	2.High	1.Small	1.Small	1.Low	1.Small	3PTs	220.217	881	636.82
147	2	2.High	1.Small	1.Small	1.Low	1.Small	3PTs	219.103	926	663.89
148	3	2.High	1.Small	1.Small	1.Low	1.Small	3PTs	218.172	879	595.1
149	4	2.High	1.Small	1.Small	1.Low	1.Small	3PTs	221.662	925	698.08
150	5	2.High	1.Small	1.Small	1.Low	1.Small	3PTs	219.446	893	666.4
151	1	2.High	1.Small	1.Small	1.Low	1.Small	Two-optional 3PTs	221.368	910	646.15
152	2	2.High	1.Small	1.Small	1.Low	1.Small	Two-optional 3PTs	222.735	887	658.68
153	3	2.High	1.Small	1.Small	1.Low	1.Small	Two-optional 3PTs	221.895	856	644.55
154	4	2.High	1.Small	1.Small	1.Low	1.Small	Two-optional 3PTs	222.749	890	632.22
155	5	2.High	1.Small	1.Small	1.Low	1.Small	Two-optional 3PTs	220.394	910	648.3
156	1	2.High	1.Small	1.Small	1.Low	1.Small	Three-optional 3PTs	226.207	845	669.46
157	2	2.High	1.Small	1.Small	1.Low	1.Small	Three-optional 3PTs	228.887	814	698.14
158	3	2.High	1.Small	1.Small	1.Low	1.Small	Three-optional 3PTs	223.105	886	664.02
159	4	2.High	1.Small	1.Small	1.Low	1.Small	Three-optional 3PTs	224.181	884	564.02
160	5	2.High	1.Small	1.Small	1.Low	1.Small	Three-optional 3PTs	224.067	891	658.25
161	1	1.Low	2.Large	1.Small	2.High	2.Large	2PTs	125.916	756	574.45
162	2	1.Low	2.Large	1.Small	2.High	2.Large	2PTs	119.118	741	569.73
163	3	1.Low	2.Large	1.Small	2.High	2.Large	2PTs	122.706	787	600.22
164	4	1.Low	2.Large	1.Small	2.High	2.Large	2PTs	124.205	768	577.66
165	5	1.Low	2.Large	1.Small	2.High	2.Large	2PTs	126.816	794	599.64
166	1	1.Low	2.Large	1.Small	2.High	2.Large	3PTs	142.664	846	505.19
167	2	1.Low	2.Large	1.Small	2.High	2.Large	3PTs	144.878	717	437.27
168	3	1.Low	2.Large	1.Small	2.High	2.Large	3PTs	149.291	812	528.31
169	4	1.Low	2.Large	1.Small	2.High	2.Large	3PTs	142.443	707	444.46
170	5	1.Low	2.Large	1.Small	2.High	2.Large	3PTs	143.65	817	421.85
171	1	1.Low	2.Large	1.Small	2.High	2.Large	Two-optional 3PTs	154.134	838	470.39
172	2	1.Low	2.Large	1.Small	2.High	2.Large	Two-optional 3PTs	142.358	742	427.12
173	3	1.Low	2.Large	1.Small	2.High	2.Large	Two-optional 3PTs	145.384	777	466.39
174	4	1.Low	2.Large	1.Small	2.High	2.Large	Two-optional 3PTs	149.05	832	490.74
175	5	1.Low	2.Large	1.Small	2.High	2.Large	Two-optional 3PTs	150.176	757	469.6
176	1	1.Low	2.Large	1.Small	2.High	2.Large	Three-optional 3PTs	155.631	837	491.41
177	2	1.Low	2.Large	1.Small	2.High	2.Large	Three-optional 3PTs	162.647	834	470
178	3	1.Low	2.Large	1.Small	2.High	2.Large	Three-optional 3PTs	151.263	936	542.45
179	4	1.Low	2.Large	1.Small	2.High	2.Large	Three-optional 3PTs	157.905	850	550.97
180	5	1.Low	2.Large	1.Small	2.High	2.Large	Three-optional 3PTs	154.822	865	487.61
181	1	1.Low	2.Large	1.Small	2.High	1.Small	2PTs	117.375	684	552.26
182	2	1.Low	2.Large	1.Small	2.High	1.Small	2PTs	119.649	630	507.06
183	3	1.Low	2.Large	1.Small	2.High	1.Small	2PTs	113.505	658	654.39
184	4	1.Low	2.Large	1.Small	2.High	1.Small	2PTs	127.063	751	590.53
185	5	1.Low	2.Large	1.Small	2.High	1.Small	2PTs	123.317	675	543.17
186	1	1.Low	2.Large	1.Small	2.High	1.Small	3PTs	150.96	823	484.19
187	2	1.Low	2.Large	1.Small	2.High	1.Small	3PTs	151.627	857	450.2
188	3	1.Low	2.Large	1.Small	2.High	1.Small	3PTs	147.353	844	521.99
189	4	1.Low	2.Large	1.Small	2.High	1.Small	3PTs	149.334	885	445.65
190	5	1.Low	2.Large	1.Small	2.High	1.Small	3PTs	148.795	816	450
191	1	1.Low	2.Large	1.Small	2.High	1.Small	Two-optional 3PTs	148.687	830	450.78
192	2	1.Low	2.Large	1.Small	2.High	1.Small	Two-optional 3PTs	153.624	816	465.2
193	3	1.Low	2.Large	1.Small	2.High	1.Small	Two-optional 3PTs	151.183	866	511.71
194	4	1.Low	2.Large	1.Small	2.High	1.Small	Two-optional 3PTs	152.006	836	450.7
195	5	1.Low	2.Large	1.Small	2.High	1.Small	Two-optional 3PTs	155.577	858	474.37
196	1	1.Low	2.Large	1.Small	2.High	1.Small	Three-optional 3PTs	155.539	780	443.54
197	2	1.Low	2.Large	1.Small	2.High	1.Small	Three-optional 3PTs	151.488	775	507.58
198	3	1.Low	2.Large	1.Small	2.High	1.Small	Three-optional 3PTs	152.811	724	469.69
199	4	1.Low	2.Large	1.Small	2.High	1.Small	Three-optional 3PTs	151.111	795	462.52
200	5	1.Low	2.Large	1.Small	2.High	1.Small	Three-optional 3PTs	151.104	827	459.02
201	1	1.Low	2.Large	1.Small	1.Low	2.Large	2PTs	110.585	733	546.76
202	2	1.Low	2.Large	1.Small	1.Low	2.Large	2PTs	111.33	713	536.71
203	3	1.Low	2.Large	1.Small	1.Low	2.Large	2PTs	108.286	744	551.95
204	4	1.Low	2.Large	1.Small	1.Low	2.Large	2PTs	110.615	730	547.65
205	5	1.Low	2.Large	1.Small	1.Low	2.Large	2PTs	110.726	787	580.18
206	1	1.Low	2.Large	1.Small	1.Low	2.Large	3PTs	102.903	712	443.88
207	2	1.Low	2.Large	1.Small	1.Low	2.Large	3PTs	103.616	669	420
208	3	1.Low	2.Large	1.Small	1.Low	2.Large	3PTs	121.316	789	409.75
209	4	1.Low	2.Large	1.Small	1.Low	2.Large	3PTs	122.743	859	492.81
210	5	1.Low	2.Large	1.Small	1.Low	2.Large	3PTs	107.308	796	464.99
211	1	1.Low	2.Large	1.Small	1.Low	2.Large	Two-optional 3PTs	129.617	850	462.93
212	2	1.Low	2.Large	1.Small	1.Low	2.Large	Two-optional 3PTs	125.207	815	450.85
213	3	1.Low	2.Large	1.Small	1.Low	2.Large	Two-optional 3PTs	110.207	795	401.81
214	4	1.Low	2.Large	1.Small	1.Low	2.Large	Two-optional 3PTs	122.389	916	413.99
215	5	1.Low	2.Large	1.Small	1.Low	2.Large	Two-optional 3PTs	146.799	811	462.14
216	1	1.Low	2.Large	1.Small	1.Low	2.Large	Three-optional 3PTs	123.683	839	468.15
217	2	1.Low	2.Large	1.Small	1.Low	2.Large	Three-optional 3PTs	111.217	775	434.64
218	3	1.Low	2.Large	1.Small	1.Low	2.Large	Three-optional 3PTs	111.874	752	498.88
219	4	1.Low	2.Large	1.Small	1.Low	2.Large	Three-optional 3PTs	116.832	739	481.25
220	5	1.Low	2.Large	1.Small	1.Low	2.Large	Three-optional 3PTs	115.839	858	458.62
221	1	1.Low	2.Large	1.Small	1.Low	1.Small	2PTs	112.116	775	576.94
222	2	1.Low	2.Large	1.Small	1.Low	1.Small	2PTs	112.671	784	575.01
223	3	1.Low	2.Large	1.Small	1.Low	1.Small	2PTs	112.112	745	560.95
224	4	1.Low	2.Large	1.Small	1.Low	1.Small	2PTs	110.259	744	554.96
225	5	1.Low	2.Large	1.Small	1.Low	1.Small	2PTs	108.575	775	574.47
226	1	1.Low	2.Large	1.Small	1.Low	1.Small	3PTs	118.914	727	449.12
227	2	1.Low	2.Large	1.Small	1.Low	1.Small	3PTs	123.95	760	433.66
228	3	1.Low	2.Large	1.Small	1.Low	1.Small	3PTs	120.792	761	473.41
229	4	1.Low	2.Large	1.Small	1.Low	1.Small	3PTs	120.112	858	472.49
230	5	1.Low	2.Large	1.Small	1.Low	1.Small	3PTs	118.115	812	490.2
231	1	1.Low	2.Large	1.Small	1.Low	1.Small	Two-optional 3PTs	118.097	797	443.9
232	2	1.Low	2.Large	1.Small	1.Low	1.Small	Two-optional 3PTs	112.815	833	395.55
233	3	1.Low	2.Large	1.Small	1.Low	1.Small	Two-optional 3PTs	112.456	771	376.76
234	4	1.Low	2.Large	1.Small	1.Low	1.Small	Two-optional 3PTs	111.253	755	374.27
235	5	1.Low	2.Large	1.Small	1.Low	1.Small	Two-optional 3PTs	114.066	751	377.44
236	1	1.Low	2.Large	1.Small	1.Low	1.Small	Three-optional 3PTs	121.323	733	392.7
237	2	1.Low	2.Large	1.Small	1.Low	1.Small	Three-optional 3PTs	112.726	775	407.35
238	3	1.Low	2.Large	1.Small	1.Low	1.Small	Three-optional 3PTs	110.661	757	397.09
239	4	1.Low	2.Large	1.Small	1.Low	1.Small	Three-optional 3PTs	110.149	775	460.53
240	5	1.Low	2.Large	1.Small	1.Low	1.Small	Three-optional 3PTs	110.384	723	398.91
241	1	1.Low	1.Small	1.Small	2.High	2.Large	2PTs	142.317	891	712.16
242	2	1.Low	1.Small	1.Small	2.High	2.Large	2PTs	142.656	865	685.91
243	3	1.Low	1.Small	1.Small	2.High	2.Large	2PTs	143.737	858	694.5
244	4	1.Low	1.Small	1.Small	2.High	2.Large	2PTs	139.278	848	680.98
245	5	1.Low	1.Small	1.Small	2.High	2.Large	2PTs	140.256	899	723.9
246	1	1.Low	1.Small	1.Small	2.High	2.Large	3PTs	149.786	854	578.16
247	2	1.Low	1.Small	1.Small	2.High	2.Large	3PTs	151.59	859	519.12
248	3	1.Low	1.Small	1.Small	2.High	2.Large	3PTs	152.922	803	491.58
249	4	1.Low	1.Small	1.Small	2.High	2.Large	3PTs	151.145	897	541.17
250	5	1.Low	1.Small	1.Small	2.High	2.Large	3PTs	148.376	835	535.94
251	1	1.Low	1.Small	1.Small	2.High	2.Large	Two-optional 3PTs	158.106	864	513.9
252	2	1.Low	1.Small	1.Small	2.High	2.Large	Two-optional 3PTs	152.013	882	558.79
253	3	1.Low	1.Small	1.Small	2.High	2.Large	Two-optional 3PTs	149.658	771	477.97
254	4	1.Low	1.Small	1.Small	2.High	2.Large	Two-optional 3PTs	153.493	857	493
255	5	1.Low	1.Small	1.Small	2.High	2.Large	Two-optional 3PTs	156.183	867	566.87
256	1	1.Low	1.Small	1.Small	2.High	2.Large	Three-optional 3PTs	176.639	905	557.69
257	2	1.Low	1.Small	1.Small	2.High	2.Large	Three-optional 3PTs	205.061	940	624.59
258	3	1.Low	1.Small	1.Small	2.High	2.Large	Three-optional 3PTs	180.309	843	609.45
259	4	1.Low	1.Small	1.Small	2.High	2.Large	Three-optional 3PTs	172.299	876	591.86
260	5	1.Low	1.Small	1.Small	2.High	2.Large	Three-optional 3PTs	176.416	756	544.03
261	1	1.Low	1.Small	1.Small	2.High	1.Small	2PTs	145.558	845	734.12
262	2	1.Low	1.Small	1.Small	2.High	1.Small	2PTs	148.004	824	669.02
263	3	1.Low	1.Small	1.Small	2.High	1.Small	2PTs	151.545	856	698.93
264	4	1.Low	1.Small	1.Small	2.High	1.Small	2PTs	151.456	858	696.32
265	5	1.Low	1.Small	1.Small	2.High	1.Small	2PTs	150.021	845	721.73
266	1	1.Low	1.Small	1.Small	2.High	1.Small	3PTs	161.953	901	534.42
267	2	1.Low	1.Small	1.Small	2.High	1.Small	3PTs	161.49	897	504.08
268	3	1.Low	1.Small	1.Small	2.High	1.Small	3PTs	162.907	845	547.72
269	4	1.Low	1.Small	1.Small	2.High	1.Small	3PTs	164.238	883	517.15
270	5	1.Low	1.Small	1.Small	2.High	1.Small	3PTs	165.564	870	503.23
271	1	1.Low	1.Small	1.Small	2.High	1.Small	Two-optional 3PTs	166.492	888	543.98
272	2	1.Low	1.Small	1.Small	2.High	1.Small	Two-optional 3PTs	163.077	886	559.62
273	3	1.Low	1.Small	1.Small	2.High	1.Small	Two-optional 3PTs	163.23	896	553.67
274	4	1.Low	1.Small	1.Small	2.High	1.Small	Two-optional 3PTs	163.112	863	542.69
275	5	1.Low	1.Small	1.Small	2.High	1.Small	Two-optional 3PTs	163.002	919	546.93
276	1	1.Low	1.Small	1.Small	2.High	1.Small	Three-optional 3PTs	166.275	921	549.52
277	2	1.Low	1.Small	1.Small	2.High	1.Small	Three-optional 3PTs	166.148	864	548.16
278	3	1.Low	1.Small	1.Small	2.High	1.Small	Three-optional 3PTs	166.57	974	530.66
279	4	1.Low	1.Small	1.Small	2.High	1.Small	Three-optional 3PTs	163.599	940	561.58
280	5	1.Low	1.Small	1.Small	2.High	1.Small	Three-optional 3PTs	163.547	914	536.21
281	1	1.Low	1.Small	1.Small	1.Low	2.Large	2PTs	130.651	862	506.69
282	2	1.Low	1.Small	1.Small	1.Low	2.Large	2PTs	131.972	845	500.66
283	3	1.Low	1.Small	1.Small	1.Low	2.Large	2PTs	132.725	858	512
284	4	1.Low	1.Small	1.Small	1.Low	2.Large	2PTs	135.407	879	526.18
285	5	1.Low	1.Small	1.Small	1.Low	2.Large	2PTs	133.098	905	520.22
286	1	1.Low	1.Small	1.Small	1.Low	2.Large	3PTs	114.077	818	441.18
287	2	1.Low	1.Small	1.Small	1.Low	2.Large	3PTs	126.103	902	511.81
288	3	1.Low	1.Small	1.Small	1.Low	2.Large	3PTs	114.336	808	420.17
289	4	1.Low	1.Small	1.Small	1.Low	2.Large	3PTs	116.391	824	494.46
290	5	1.Low	1.Small	1.Small	1.Low	2.Large	3PTs	128.458	828	463.16
291	1	1.Low	1.Small	1.Small	1.Low	2.Large	Two-optional 3PTs	130.728	890	471.25
292	2	1.Low	1.Small	1.Small	1.Low	2.Large	Two-optional 3PTs	113.326	809	433.81
293	3	1.Low	1.Small	1.Small	1.Low	2.Large	Two-optional 3PTs	127.638	884	496.67
294	4	1.Low	1.Small	1.Small	1.Low	2.Large	Two-optional 3PTs	123.355	870	444.98
295	5	1.Low	1.Small	1.Small	1.Low	2.Large	Two-optional 3PTs	124.714	878	482.17
296	1	1.Low	1.Small	1.Small	1.Low	2.Large	Three-optional 3PTs	115.08	877	471.25
297	2	1.Low	1.Small	1.Small	1.Low	2.Large	Three-optional 3PTs	114.467	828	462.4
298	3	1.Low	1.Small	1.Small	1.Low	2.Large	Three-optional 3PTs	113.052	799	466.62
299	4	1.Low	1.Small	1.Small	1.Low	2.Large	Three-optional 3PTs	119.655	845	439.42
300	5	1.Low	1.Small	1.Small	1.Low	2.Large	Three-optional 3PTs	114.391	868	457.14
301	1	1.Low	1.Small	1.Small	1.Low	1.Small	2PTs	134.24	915	487.03
302	2	1.Low	1.Small	1.Small	1.Low	1.Small	2PTs	133.44	890	423.96
303	3	1.Low	1.Small	1.Small	1.Low	1.Small	2PTs	132.292	893	492.46
304	4	1.Low	1.Small	1.Small	1.Low	1.Small	2PTs	131.613	871	479.56
305	5	1.Low	1.Small	1.Small	1.Low	1.Small	2PTs	132.054	870	435.17
306	1	1.Low	1.Small	1.Small	1.Low	1.Small	3PTs	116.346	867	417.53
307	2	1.Low	1.Small	1.Small	1.Low	1.Small	3PTs	121.556	921	482.46
308	3	1.Low	1.Small	1.Small	1.Low	1.Small	3PTs	118.652	902	532.93
309	4	1.Low	1.Small	1.Small	1.Low	1.Small	3PTs	122.208	946	505.54
310	5	1.Low	1.Small	1.Small	1.Low	1.Small	3PTs	117.934	895	523.6
311	1	1.Low	1.Small	1.Small	1.Low	1.Small	Two-optional 3PTs	118.311	866	451.11
312	2	1.Low	1.Small	1.Small	1.Low	1.Small	Two-optional 3PTs	121.994	878	471.15
313	3	1.Low	1.Small	1.Small	1.Low	1.Small	Two-optional 3PTs	116.668	831	441.26
314	4	1.Low	1.Small	1.Small	1.Low	1.Small	Two-optional 3PTs	116.999	845	470.91
315	5	1.Low	1.Small	1.Small	1.Low	1.Small	Two-optional 3PTs	124.136	860	488.18
316	1	1.Low	1.Small	1.Small	1.Low	1.Small	Three-optional 3PTs	117.02	811	458.54
317	2	1.Low	1.Small	1.Small	1.Low	1.Small	Three-optional 3PTs	116.201	794	457.78
318	3	1.Low	1.Small	1.Small	1.Low	1.Small	Three-optional 3PTs	124.095	850	430.77
319	4	1.Low	1.Small	1.Small	1.Low	1.Small	Three-optional 3PTs	126.459	860	472.32
320	5	1.Low	1.Small	1.Small	1.Low	1.Small	Three-optional 3PTs	125.012	851	506.29
321	1	2.High	2.Large	2.Large	2.High	2.Large	2PTs	199.084	778	386.2
322	2	2.High	2.Large	2.Large	2.High	2.Large	2PTs	208.353	804	377.7
323	3	2.High	2.Large	2.Large	2.High	2.Large	2PTs	199.187	821	446.31
324	4	2.High	2.Large	2.Large	2.High	2.Large	2PTs	205.661	801	374.78
325	5	2.High	2.Large	2.Large	2.High	2.Large	2PTs	205.744	771	379.45
326	1	2.High	2.Large	2.Large	2.High	2.Large	3PTs	217.099	713	562.76
327	2	2.High	2.Large	2.Large	2.High	2.Large	3PTs	230.061	794	626.33
328	3	2.High	2.Large	2.Large	2.High	2.Large	3PTs	229.293	830	603.17
329	4	2.High	2.Large	2.Large	2.High	2.Large	3PTs	225.87	723	601
330	5	2.High	2.Large	2.Large	2.High	2.Large	3PTs	220.984	728	547.19
331	1	2.High	2.Large	2.Large	2.High	2.Large	Two-optional 3PTs	223.192	775	605.02
332	2	2.High	2.Large	2.Large	2.High	2.Large	Two-optional 3PTs	231.492	742	597.45
333	3	2.High	2.Large	2.Large	2.High	2.Large	Two-optional 3PTs	235.248	757	617.67
334	4	2.High	2.Large	2.Large	2.High	2.Large	Two-optional 3PTs	238.642	754	614.63
335	5	2.High	2.Large	2.Large	2.High	2.Large	Two-optional 3PTs	227.485	725	590.54
336	1	2.High	2.Large	2.Large	2.High	2.Large	Three-optional 3PTs	253.234	918	676.63
337	2	2.High	2.Large	2.Large	2.High	2.Large	Three-optional 3PTs	232.766	876	537.1
338	3	2.High	2.Large	2.Large	2.High	2.Large	Three-optional 3PTs	236.966	907	656.23
339	4	2.High	2.Large	2.Large	2.High	2.Large	Three-optional 3PTs	246.9	671	578.91
340	5	2.High	2.Large	2.Large	2.High	2.Large	Three-optional 3PTs	231.575	724	577.19
341	1	2.High	2.Large	2.Large	2.High	1.Small	2PTs	206.746	745	355.73
342	2	2.High	2.Large	2.Large	2.High	1.Small	2PTs	202.928	747	357.76
343	3	2.High	2.Large	2.Large	2.High	1.Small	2PTs	210.979	784	402.06
344	4	2.High	2.Large	2.Large	2.High	1.Small	2PTs	203.998	794	382.97
345	5	2.High	2.Large	2.Large	2.High	1.Small	2PTs	209.576	742	422.39
346	1	2.High	2.Large	2.Large	2.High	1.Small	3PTs	235.348	783	643.63
347	2	2.High	2.Large	2.Large	2.High	1.Small	3PTs	230.276	746	614.77
348	3	2.High	2.Large	2.Large	2.High	1.Small	3PTs	236.762	796	614.39
349	4	2.High	2.Large	2.Large	2.High	1.Small	3PTs	235.403	760	609.97
350	5	2.High	2.Large	2.Large	2.High	1.Small	3PTs	231.803	796	623.62
351	1	2.High	2.Large	2.Large	2.High	1.Small	Two-optional 3PTs	234.162	779	630.03
352	2	2.High	2.Large	2.Large	2.High	1.Small	Two-optional 3PTs	231.841	737	605.76
353	3	2.High	2.Large	2.Large	2.High	1.Small	Two-optional 3PTs	234.262	855	664.56
354	4	2.High	2.Large	2.Large	2.High	1.Small	Two-optional 3PTs	234.848	769	627.27
355	5	2.High	2.Large	2.Large	2.High	1.Small	Two-optional 3PTs	238.514	831	661.38
356	1	2.High	2.Large	2.Large	2.High	1.Small	Three-optional 3PTs	236.347	719	585.98
357	2	2.High	2.Large	2.Large	2.High	1.Small	Three-optional 3PTs	234.482	777	682.25
358	3	2.High	2.Large	2.Large	2.High	1.Small	Three-optional 3PTs	238.967	949	631.66
359	4	2.High	2.Large	2.Large	2.High	1.Small	Three-optional 3PTs	243.456	756	571.99
360	5	2.High	2.Large	2.Large	2.High	1.Small	Three-optional 3PTs	233.708	834	714.89
361	1	2.High	2.Large	2.Large	1.Low	2.Large	2PTs	163.84	723	564.36
362	2	2.High	2.Large	2.Large	1.Low	2.Large	2PTs	168.32	772	529.37
363	3	2.High	2.Large	2.Large	1.Low	2.Large	2PTs	164.069	708	503.48
364	4	2.High	2.Large	2.Large	1.Low	2.Large	2PTs	162.729	700	562.41
365	5	2.High	2.Large	2.Large	1.Low	2.Large	2PTs	162.464	710	566.25
366	1	2.High	2.Large	2.Large	1.Low	2.Large	3PTs	177.442	755	512.24
367	2	2.High	2.Large	2.Large	1.Low	2.Large	3PTs	176.919	716	491.05
368	3	2.High	2.Large	2.Large	1.Low	2.Large	3PTs	179.941	712	492.01
369	4	2.High	2.Large	2.Large	1.Low	2.Large	3PTs	175.974	821	555.66
370	5	2.High	2.Large	2.Large	1.Low	2.Large	3PTs	180.26	696	508.56
371	1	2.High	2.Large	2.Large	1.Low	2.Large	Two-optional 3PTs	185.594	775	526.2
372	2	2.High	2.Large	2.Large	1.Low	2.Large	Two-optional 3PTs	178.162	768	529.53
373	3	2.High	2.Large	2.Large	1.Low	2.Large	Two-optional 3PTs	180.904	792	536.47
374	4	2.High	2.Large	2.Large	1.Low	2.Large	Two-optional 3PTs	175.002	749	523.4
375	5	2.High	2.Large	2.Large	1.Low	2.Large	Two-optional 3PTs	183.485	734	523.3
376	1	2.High	2.Large	2.Large	1.Low	2.Large	Three-optional 3PTs	197.36	875	487.48
377	2	2.High	2.Large	2.Large	1.Low	2.Large	Three-optional 3PTs	182.462	769	506.76
378	3	2.High	2.Large	2.Large	1.Low	2.Large	Three-optional 3PTs	181.236	713	498.93
379	4	2.High	2.Large	2.Large	1.Low	2.Large	Three-optional 3PTs	188.358	846	531.68
380	5	2.High	2.Large	2.Large	1.Low	2.Large	Three-optional 3PTs	183.334	727	554.57
381	1	2.High	2.Large	2.Large	1.Low	1.Small	2PTs	169.254	735	566.01
382	2	2.High	2.Large	2.Large	1.Low	1.Small	2PTs	166.709	725	574.77
383	3	2.High	2.Large	2.Large	1.Low	1.Small	2PTs	162.057	748	533.14
384	4	2.High	2.Large	2.Large	1.Low	1.Small	2PTs	167.536	803	561.18
385	5	2.High	2.Large	2.Large	1.Low	1.Small	2PTs	166.283	717	501.52
386	1	2.High	2.Large	2.Large	1.Low	1.Small	3PTs	177.089	757	533.78
387	2	2.High	2.Large	2.Large	1.Low	1.Small	3PTs	176.345	708	504.37
388	3	2.High	2.Large	2.Large	1.Low	1.Small	3PTs	181.263	767	539.72
389	4	2.High	2.Large	2.Large	1.Low	1.Small	3PTs	183.598	769	538.07
390	5	2.High	2.Large	2.Large	1.Low	1.Small	3PTs	178.958	776	599.27
391	1	2.High	2.Large	2.Large	1.Low	1.Small	Two-optional 3PTs	180.942	760	522.24
392	2	2.High	2.Large	2.Large	1.Low	1.Small	Two-optional 3PTs	179.767	764	548.85
393	3	2.High	2.Large	2.Large	1.Low	1.Small	Two-optional 3PTs	182.998	772	526.22
394	4	2.High	2.Large	2.Large	1.Low	1.Small	Two-optional 3PTs	181.181	721	504.49
395	5	2.High	2.Large	2.Large	1.Low	1.Small	Two-optional 3PTs	182.649	765	545.34
396	1	2.High	2.Large	2.Large	1.Low	1.Small	Three-optional 3PTs	184.559	769	562.04
397	2	2.High	2.Large	2.Large	1.Low	1.Small	Three-optional 3PTs	196.234	850	558.23
398	3	2.High	2.Large	2.Large	1.Low	1.Small	Three-optional 3PTs	180.151	713	548.95
399	4	2.High	2.Large	2.Large	1.Low	1.Small	Three-optional 3PTs	189.044	883	664.1
400	5	2.High	2.Large	2.Large	1.Low	1.Small	Three-optional 3PTs	184.285	827	579.41
401	1	2.High	1.Small	2.Large	2.High	2.Large	2PTs	231.356	783	375.55
402	2	2.High	1.Small	2.Large	2.High	2.Large	2PTs	231.143	767	366.53
403	3	2.High	1.Small	2.Large	2.High	2.Large	2PTs	229.066	850	422.81
404	4	2.High	1.Small	2.Large	2.High	2.Large	2PTs	226.449	826	432.26
405	5	2.High	1.Small	2.Large	2.High	2.Large	2PTs	226.738	768	391.8
406	1	2.High	1.Small	2.Large	2.High	2.Large	3PTs	226.681	842	644.76
407	2	2.High	1.Small	2.Large	2.High	2.Large	3PTs	243.454	804	641.12
408	3	2.High	1.Small	2.Large	2.High	2.Large	3PTs	237.513	761	642.99
409	4	2.High	1.Small	2.Large	2.High	2.Large	3PTs	230.546	835	646.39
410	5	2.High	1.Small	2.Large	2.High	2.Large	3PTs	237.754	752	616.72
411	1	2.High	1.Small	2.Large	2.High	2.Large	Two-optional 3PTs	226.585	827	660.28
412	2	2.High	1.Small	2.Large	2.High	2.Large	Two-optional 3PTs	241.063	821	648.94
413	3	2.High	1.Small	2.Large	2.High	2.Large	Two-optional 3PTs	232.414	752	610.77
414	4	2.High	1.Small	2.Large	2.High	2.Large	Two-optional 3PTs	232.326	747	594.66
415	5	2.High	1.Small	2.Large	2.High	2.Large	Two-optional 3PTs	234.436	812	653.69
416	1	2.High	1.Small	2.Large	2.High	2.Large	Three-optional 3PTs	240.657	737	579.13
417	2	2.High	1.Small	2.Large	2.High	2.Large	Three-optional 3PTs	235.318	782	651.14
418	3	2.High	1.Small	2.Large	2.High	2.Large	Three-optional 3PTs	238.925	749	597.74
419	4	2.High	1.Small	2.Large	2.High	2.Large	Three-optional 3PTs	262.664	921	793.48
420	5	2.High	1.Small	2.Large	2.High	2.Large	Three-optional 3PTs	235.811	858	678.99
421	1	2.High	1.Small	2.Large	2.High	1.Small	2PTs	255.214	824	426.64
422	2	2.High	1.Small	2.Large	2.High	1.Small	2PTs	253.774	804	417.22
423	3	2.High	1.Small	2.Large	2.High	1.Small	2PTs	261.252	814	417.35
424	4	2.High	1.Small	2.Large	2.High	1.Small	2PTs	240.596	811	430.84
425	5	2.High	1.Small	2.Large	2.High	1.Small	2PTs	251.804	822	440.45
426	1	2.High	1.Small	2.Large	2.High	1.Small	3PTs	245.663	799	661.64
427	2	2.High	1.Small	2.Large	2.High	1.Small	3PTs	242.91	824	735.42
428	3	2.High	1.Small	2.Large	2.High	1.Small	3PTs	250.874	840	691.24
429	4	2.High	1.Small	2.Large	2.High	1.Small	3PTs	243.945	822	690.57
430	5	2.High	1.Small	2.Large	2.High	1.Small	3PTs	242.601	800	631.83
431	1	2.High	1.Small	2.Large	2.High	1.Small	Two-optional 3PTs	243.604	839	668.28
432	2	2.High	1.Small	2.Large	2.High	1.Small	Two-optional 3PTs	247.667	808	673.26
433	3	2.High	1.Small	2.Large	2.High	1.Small	Two-optional 3PTs	244.462	808	682.2
434	4	2.High	1.Small	2.Large	2.High	1.Small	Two-optional 3PTs	246.777	778	659.27
435	5	2.High	1.Small	2.Large	2.High	1.Small	Two-optional 3PTs	243.243	820	695.23
436	1	2.High	1.Small	2.Large	2.High	1.Small	Three-optional 3PTs	259.722	961	691.45
437	2	2.High	1.Small	2.Large	2.High	1.Small	Three-optional 3PTs	249.85	724	568.03
438	3	2.High	1.Small	2.Large	2.High	1.Small	Three-optional 3PTs	261.312	977	726.82
439	4	2.High	1.Small	2.Large	2.High	1.Small	Three-optional 3PTs	244.85	878	697.72
440	5	2.High	1.Small	2.Large	2.High	1.Small	Three-optional 3PTs	241.45	778	674.99
441	1	2.High	1.Small	2.Large	1.Low	2.Large	2PTs	182.725	824	687.97
442	2	2.High	1.Small	2.Large	1.Low	2.Large	2PTs	181.828	806	673.82
443	3	2.High	1.Small	2.Large	1.Low	2.Large	2PTs	174.73	676	578.55
444	4	2.High	1.Small	2.Large	1.Low	2.Large	2PTs	180.43	728	611.14
445	5	2.High	1.Small	2.Large	1.Low	2.Large	2PTs	180.154	790	669.04
446	1	2.High	1.Small	2.Large	1.Low	2.Large	3PTs	185.749	772	540.68
447	2	2.High	1.Small	2.Large	1.Low	2.Large	3PTs	187.712	841	571.19
448	3	2.High	1.Small	2.Large	1.Low	2.Large	3PTs	186.815	829	565.11
449	4	2.High	1.Small	2.Large	1.Low	2.Large	3PTs	188.348	733	528.14
450	5	2.High	1.Small	2.Large	1.Low	2.Large	3PTs	191.269	811	588.26
451	1	2.High	1.Small	2.Large	1.Low	2.Large	Two-optional 3PTs	194.279	832	590.98
452	2	2.High	1.Small	2.Large	1.Low	2.Large	Two-optional 3PTs	189.514	777	554.99
453	3	2.High	1.Small	2.Large	1.Low	2.Large	Two-optional 3PTs	189.092	778	554.64
454	4	2.High	1.Small	2.Large	1.Low	2.Large	Two-optional 3PTs	190.343	769	575.53
455	5	2.High	1.Small	2.Large	1.Low	2.Large	Two-optional 3PTs	192.551	774	564.48
456	1	2.High	1.Small	2.Large	1.Low	2.Large	Three-optional 3PTs	190.999	877	564.71
457	2	2.High	1.Small	2.Large	1.Low	2.Large	Three-optional 3PTs	190.108	782	621.5
458	3	2.High	1.Small	2.Large	1.Low	2.Large	Three-optional 3PTs	199.248	928	646.15
459	4	2.High	1.Small	2.Large	1.Low	2.Large	Three-optional 3PTs	191.329	873	667.41
460	5	2.High	1.Small	2.Large	1.Low	2.Large	Three-optional 3PTs	202.911	796	503.54
461	1	2.High	1.Small	2.Large	1.Low	1.Small	2PTs	183.106	802	692.52
462	2	2.High	1.Small	2.Large	1.Low	1.Small	2PTs	180.792	738	632.05
463	3	2.High	1.Small	2.Large	1.Low	1.Small	2PTs	183.625	829	713.8
464	4	2.High	1.Small	2.Large	1.Low	1.Small	2PTs	172.597	721	625.66
465	5	2.High	1.Small	2.Large	1.Low	1.Small	2PTs	177.515	817	713.55
466	1	2.High	1.Small	2.Large	1.Low	1.Small	3PTs	189.618	773	592.11
467	2	2.High	1.Small	2.Large	1.Low	1.Small	3PTs	189.363	732	561.76
468	3	2.High	1.Small	2.Large	1.Low	1.Small	3PTs	190.125	801	573.29
469	4	2.High	1.Small	2.Large	1.Low	1.Small	3PTs	189.412	801	553.28
470	5	2.High	1.Small	2.Large	1.Low	1.Small	3PTs	190.459	785	603.38
471	1	2.High	1.Small	2.Large	1.Low	1.Small	Two-optional 3PTs	193.787	797	611.96
472	2	2.High	1.Small	2.Large	1.Low	1.Small	Two-optional 3PTs	195.178	781	578.61
473	3	2.High	1.Small	2.Large	1.Low	1.Small	Two-optional 3PTs	198.729	824	597.1
474	4	2.High	1.Small	2.Large	1.Low	1.Small	Two-optional 3PTs	193.593	749	562.72
475	5	2.High	1.Small	2.Large	1.Low	1.Small	Two-optional 3PTs	190.353	786	597.9
476	1	2.High	1.Small	2.Large	1.Low	1.Small	Three-optional 3PTs	197.003	798	567.77
477	2	2.High	1.Small	2.Large	1.Low	1.Small	Three-optional 3PTs	203.292	956	601.2
478	3	2.High	1.Small	2.Large	1.Low	1.Small	Three-optional 3PTs	191.546	819	558.63
479	4	2.High	1.Small	2.Large	1.Low	1.Small	Three-optional 3PTs	192.002	731	521.76
480	5	2.High	1.Small	2.Large	1.Low	1.Small	Three-optional 3PTs	215.436	905	600.57
481	1	1.Low	2.Large	2.Large	2.High	2.Large	2PTs	117.332	690	520.22
482	2	1.Low	2.Large	2.Large	2.High	2.Large	2PTs	113.641	701	531.88
483	3	1.Low	2.Large	2.Large	2.High	2.Large	2PTs	115.626	748	567.93
484	4	1.Low	2.Large	2.Large	2.High	2.Large	2PTs	116.325	733	553.76
485	5	1.Low	2.Large	2.Large	2.High	2.Large	2PTs	114.755	759	576.52
486	1	1.Low	2.Large	2.Large	2.High	2.Large	3PTs	139.118	706	434.13
487	2	1.Low	2.Large	2.Large	2.High	2.Large	3PTs	138.462	732	427.98
488	3	1.Low	2.Large	2.Large	2.High	2.Large	3PTs	133.693	774	467.2
489	4	1.Low	2.Large	2.Large	2.High	2.Large	3PTs	135.54	643	406.64
490	5	1.Low	2.Large	2.Large	2.High	2.Large	3PTs	131.391	699	425.99
491	1	1.Low	2.Large	2.Large	2.High	2.Large	Two-optional 3PTs	140.888	775	460.74
492	2	1.Low	2.Large	2.Large	2.High	2.Large	Two-optional 3PTs	136.364	751	430.27
493	3	1.Low	2.Large	2.Large	2.High	2.Large	Two-optional 3PTs	140.37	713	473.23
494	4	1.Low	2.Large	2.Large	2.High	2.Large	Two-optional 3PTs	136.049	790	436.69
495	5	1.Low	2.Large	2.Large	2.High	2.Large	Two-optional 3PTs	136.749	758	443.23
496	1	1.Low	2.Large	2.Large	2.High	2.Large	Three-optional 3PTs	137.218	695	426.39
497	2	1.Low	2.Large	2.Large	2.High	2.Large	Three-optional 3PTs	137.402	865	449.68
498	3	1.Low	2.Large	2.Large	2.High	2.Large	Three-optional 3PTs	139.575	585	429.09
499	4	1.Low	2.Large	2.Large	2.High	2.Large	Three-optional 3PTs	137.822	725	444.68
500	5	1.Low	2.Large	2.Large	2.High	2.Large	Three-optional 3PTs	137.586	785	403.4
501	1	1.Low	2.Large	2.Large	2.High	1.Small	2PTs	112.17	656	521.53
502	2	1.Low	2.Large	2.Large	2.High	1.Small	2PTs	115.882	706	557.38
503	3	1.Low	2.Large	2.Large	2.High	1.Small	2PTs	117.264	657	531.03
504	4	1.Low	2.Large	2.Large	2.High	1.Small	2PTs	122.126	722	565.02
505	5	1.Low	2.Large	2.Large	2.High	1.Small	2PTs	122.483	678	542.15
506	1	1.Low	2.Large	2.Large	2.High	1.Small	3PTs	134.629	660	371.42
507	2	1.Low	2.Large	2.Large	2.High	1.Small	3PTs	139.138	748	408.07
508	3	1.Low	2.Large	2.Large	2.High	1.Small	3PTs	133.567	787	438.18
509	4	1.Low	2.Large	2.Large	2.High	1.Small	3PTs	137.619	794	470.58
510	5	1.Low	2.Large	2.Large	2.High	1.Small	3PTs	140.212	792	489.55
511	1	1.Low	2.Large	2.Large	2.High	1.Small	Two-optional 3PTs	145.061	763	442.96
512	2	1.Low	2.Large	2.Large	2.High	1.Small	Two-optional 3PTs	139.722	735	411.27
513	3	1.Low	2.Large	2.Large	2.High	1.Small	Two-optional 3PTs	142.459	794	449.05
514	4	1.Low	2.Large	2.Large	2.High	1.Small	Two-optional 3PTs	137.695	733	432.14
515	5	1.Low	2.Large	2.Large	2.High	1.Small	Two-optional 3PTs	140.055	745	430.73
516	1	1.Low	2.Large	2.Large	2.High	1.Small	Three-optional 3PTs	148.711	696	472.59
517	2	1.Low	2.Large	2.Large	2.High	1.Small	Three-optional 3PTs	141.504	748	433.14
518	3	1.Low	2.Large	2.Large	2.High	1.Small	Three-optional 3PTs	142.824	773	470.86
519	4	1.Low	2.Large	2.Large	2.High	1.Small	Three-optional 3PTs	144.914	834	580.29
520	5	1.Low	2.Large	2.Large	2.High	1.Small	Three-optional 3PTs	140.156	799	507.5
521	1	1.Low	2.Large	2.Large	1.Low	2.Large	2PTs	102.416	723	533.61
522	2	1.Low	2.Large	2.Large	1.Low	2.Large	2PTs	103.674	696	514.76
523	3	1.Low	2.Large	2.Large	1.Low	2.Large	2PTs	97.8415	700	519.74
524	4	1.Low	2.Large	2.Large	1.Low	2.Large	2PTs	101.467	695	518.24
525	5	1.Low	2.Large	2.Large	1.Low	2.Large	2PTs	107.357	707	525.37
526	1	1.Low	2.Large	2.Large	1.Low	2.Large	3PTs	99.0296	750	454.54
527	2	1.Low	2.Large	2.Large	1.Low	2.Large	3PTs	102.777	745	391.19
528	3	1.Low	2.Large	2.Large	1.Low	2.Large	3PTs	101.427	766	422
529	4	1.Low	2.Large	2.Large	1.Low	2.Large	3PTs	103.588	645	340.1
530	5	1.Low	2.Large	2.Large	1.Low	2.Large	3PTs	100.223	726	337.82
531	1	1.Low	2.Large	2.Large	1.Low	2.Large	Two-optional 3PTs	112.86	630	394.36
532	2	1.Low	2.Large	2.Large	1.Low	2.Large	Two-optional 3PTs	111.693	614	346.3
533	3	1.Low	2.Large	2.Large	1.Low	2.Large	Two-optional 3PTs	114.207	736	429.14
534	4	1.Low	2.Large	2.Large	1.Low	2.Large	Two-optional 3PTs	109.339	725	405.14
535	5	1.Low	2.Large	2.Large	1.Low	2.Large	Two-optional 3PTs	103.994	746	361.93
536	1	1.Low	2.Large	2.Large	1.Low	2.Large	Three-optional 3PTs	133.158	794	459.36
537	2	1.Low	2.Large	2.Large	1.Low	2.Large	Three-optional 3PTs	111.584	837	418.73
538	3	1.Low	2.Large	2.Large	1.Low	2.Large	Three-optional 3PTs	116.997	720	418.62
539	4	1.Low	2.Large	2.Large	1.Low	2.Large	Three-optional 3PTs	120.518	775	426.14
540	5	1.Low	2.Large	2.Large	1.Low	2.Large	Three-optional 3PTs	115.084	735	435.37
541	1	1.Low	2.Large	2.Large	1.Low	1.Small	2PTs	101.692	717	531.43
542	2	1.Low	2.Large	2.Large	1.Low	1.Small	2PTs	102.996	689	514.56
543	3	1.Low	2.Large	2.Large	1.Low	1.Small	2PTs	102.837	682	511.44
544	4	1.Low	2.Large	2.Large	1.Low	1.Small	2PTs	104.874	671	502.48
545	5	1.Low	2.Large	2.Large	1.Low	1.Small	2PTs	103.77	730	542.23
546	1	1.Low	2.Large	2.Large	1.Low	1.Small	3PTs	114.5	668	417.93
547	2	1.Low	2.Large	2.Large	1.Low	1.Small	3PTs	100.311	541	389.73
548	3	1.Low	2.Large	2.Large	1.Low	1.Small	3PTs	107.383	717	364.22
549	4	1.Low	2.Large	2.Large	1.Low	1.Small	3PTs	105.723	642	321.01
550	5	1.Low	2.Large	2.Large	1.Low	1.Small	3PTs	114.919	706	392.15
551	1	1.Low	2.Large	2.Large	1.Low	1.Small	Two-optional 3PTs	113.415	662	390.95
552	2	1.Low	2.Large	2.Large	1.Low	1.Small	Two-optional 3PTs	111.075	606	390.71
553	3	1.Low	2.Large	2.Large	1.Low	1.Small	Two-optional 3PTs	110.465	715	453.66
554	4	1.Low	2.Large	2.Large	1.Low	1.Small	Two-optional 3PTs	114.881	769	452.52
555	5	1.Low	2.Large	2.Large	1.Low	1.Small	Two-optional 3PTs	125.428	751	429.14
556	1	1.Low	2.Large	2.Large	1.Low	1.Small	Three-optional 3PTs	102.262	681	338.84
557	2	1.Low	2.Large	2.Large	1.Low	1.Small	Three-optional 3PTs	103.877	750	398.24
558	3	1.Low	2.Large	2.Large	1.Low	1.Small	Three-optional 3PTs	100.596	708	409.45
559	4	1.Low	2.Large	2.Large	1.Low	1.Small	Three-optional 3PTs	100.156	602	387.92
560	5	1.Low	2.Large	2.Large	1.Low	1.Small	Three-optional 3PTs	100.16	722	359.18
561	1	1.Low	1.Small	2.Large	2.High	2.Large	2PTs	124.639	770	610.58
562	2	1.Low	1.Small	2.Large	2.High	2.Large	2PTs	124.985	749	595.15
563	3	1.Low	1.Small	2.Large	2.High	2.Large	2PTs	124.133	644	533.04
564	4	1.Low	1.Small	2.Large	2.High	2.Large	2PTs	127.333	769	611.09
565	5	1.Low	1.Small	2.Large	2.High	2.Large	2PTs	122.428	744	596.52
566	1	1.Low	1.Small	2.Large	2.High	2.Large	3PTs	143.884	755	507.59
567	2	1.Low	1.Small	2.Large	2.High	2.Large	3PTs	138.997	758	408.95
568	3	1.Low	1.Small	2.Large	2.High	2.Large	3PTs	143.509	736	463.97
569	4	1.Low	1.Small	2.Large	2.High	2.Large	3PTs	141.991	694	452.7
570	5	1.Low	1.Small	2.Large	2.High	2.Large	3PTs	142.568	730	472.05
571	1	1.Low	1.Small	2.Large	2.High	2.Large	Two-optional 3PTs	141.062	812	501.42
572	2	1.Low	1.Small	2.Large	2.High	2.Large	Two-optional 3PTs	143.189	755	461.82
573	3	1.Low	1.Small	2.Large	2.High	2.Large	Two-optional 3PTs	142.679	697	447.49
574	4	1.Low	1.Small	2.Large	2.High	2.Large	Two-optional 3PTs	145.97	793	486.56
575	5	1.Low	1.Small	2.Large	2.High	2.Large	Two-optional 3PTs	141.457	725	455.93
576	1	1.Low	1.Small	2.Large	2.High	2.Large	Three-optional 3PTs	145.574	769	396.55
577	2	1.Low	1.Small	2.Large	2.High	2.Large	Three-optional 3PTs	140.387	817	463.53
578	3	1.Low	1.Small	2.Large	2.High	2.Large	Three-optional 3PTs	142.448	823	487.72
579	4	1.Low	1.Small	2.Large	2.High	2.Large	Three-optional 3PTs	141.336	779	470.71
580	5	1.Low	1.Small	2.Large	2.High	2.Large	Three-optional 3PTs	142.059	719	462.92
581	1	1.Low	1.Small	2.Large	2.High	1.Small	2PTs	133.771	750	609.35
582	2	1.Low	1.Small	2.Large	2.High	1.Small	2PTs	135.619	706	579.82
583	3	1.Low	1.Small	2.Large	2.High	1.Small	2PTs	131.233	712	651.14
584	4	1.Low	1.Small	2.Large	2.High	1.Small	2PTs	135.532	751	618.05
585	5	1.Low	1.Small	2.Large	2.High	1.Small	2PTs	132.483	781	650.72
586	1	1.Low	1.Small	2.Large	2.High	1.Small	3PTs	143.143	744	492.3
587	2	1.Low	1.Small	2.Large	2.High	1.Small	3PTs	137.687	765	516.36
588	3	1.Low	1.Small	2.Large	2.High	1.Small	3PTs	143.538	786	495.34
589	4	1.Low	1.Small	2.Large	2.High	1.Small	3PTs	141.697	750	473.99
590	5	1.Low	1.Small	2.Large	2.High	1.Small	3PTs	140.917	777	515.17
591	1	1.Low	1.Small	2.Large	2.High	1.Small	Two-optional 3PTs	148.232	767	486.16
592	2	1.Low	1.Small	2.Large	2.High	1.Small	Two-optional 3PTs	145.865	828	518.66
593	3	1.Low	1.Small	2.Large	2.High	1.Small	Two-optional 3PTs	147.169	784	480.48
594	4	1.Low	1.Small	2.Large	2.High	1.Small	Two-optional 3PTs	141.942	767	492.64
595	5	1.Low	1.Small	2.Large	2.High	1.Small	Two-optional 3PTs	144.779	777	488.96
596	1	1.Low	1.Small	2.Large	2.High	1.Small	Three-optional 3PTs	149.533	759	446.61
597	2	1.Low	1.Small	2.Large	2.High	1.Small	Three-optional 3PTs	145.335	911	530.04
598	3	1.Low	1.Small	2.Large	2.High	1.Small	Three-optional 3PTs	145.096	739	474.6
599	4	1.Low	1.Small	2.Large	2.High	1.Small	Three-optional 3PTs	145.247	851	473.21
600	5	1.Low	1.Small	2.Large	2.High	1.Small	Three-optional 3PTs	147.969	828	564.96
601	1	1.Low	1.Small	2.Large	1.Low	2.Large	2PTs	115.326	764	440.75
602	2	1.Low	1.Small	2.Large	1.Low	2.Large	2PTs	114.379	721	415.78
603	3	1.Low	1.Small	2.Large	1.Low	2.Large	2PTs	115.539	759	440.59
604	4	1.Low	1.Small	2.Large	1.Low	2.Large	2PTs	119.361	767	446.83
605	5	1.Low	1.Small	2.Large	1.Low	2.Large	2PTs	117.672	769	447.49
606	1	1.Low	1.Small	2.Large	1.Low	2.Large	3PTs	108.934	789	454.62
607	2	1.Low	1.Small	2.Large	1.Low	2.Large	3PTs	109.218	770	387.59
608	3	1.Low	1.Small	2.Large	1.Low	2.Large	3PTs	110.746	758	433.53
609	4	1.Low	1.Small	2.Large	1.Low	2.Large	3PTs	111.031	731	382.35
610	5	1.Low	1.Small	2.Large	1.Low	2.Large	3PTs	109.674	765	444.44
611	1	1.Low	1.Small	2.Large	1.Low	2.Large	Two-optional 3PTs	110.984	780	424.22
612	2	1.Low	1.Small	2.Large	1.Low	2.Large	Two-optional 3PTs	111.436	797	471.8
613	3	1.Low	1.Small	2.Large	1.Low	2.Large	Two-optional 3PTs	113.108	757	449.92
614	4	1.Low	1.Small	2.Large	1.Low	2.Large	Two-optional 3PTs	113.11	817	469.29
615	5	1.Low	1.Small	2.Large	1.Low	2.Large	Two-optional 3PTs	111.316	806	460.18
616	1	1.Low	1.Small	2.Large	1.Low	2.Large	Three-optional 3PTs	113.495	803	474.67
617	2	1.Low	1.Small	2.Large	1.Low	2.Large	Three-optional 3PTs	111.957	838	428.37
618	3	1.Low	1.Small	2.Large	1.Low	2.Large	Three-optional 3PTs	113.892	900	514.76
619	4	1.Low	1.Small	2.Large	1.Low	2.Large	Three-optional 3PTs	110.766	964	395.19
620	5	1.Low	1.Small	2.Large	1.Low	2.Large	Three-optional 3PTs	112.087	713	395.17
621	1	1.Low	1.Small	2.Large	1.Low	1.Small	2PTs	116.354	792	462
622	2	1.Low	1.Small	2.Large	1.Low	1.Small	2PTs	115.35	783	455.75
623	3	1.Low	1.Small	2.Large	1.Low	1.Small	2PTs	115.189	708	506.72
624	4	1.Low	1.Small	2.Large	1.Low	1.Small	2PTs	116.147	748	532.95
625	5	1.Low	1.Small	2.Large	1.Low	1.Small	2PTs	115.785	732	522.13
626	1	1.Low	1.Small	2.Large	1.Low	1.Small	3PTs	108.61	783	447.83
627	2	1.Low	1.Small	2.Large	1.Low	1.Small	3PTs	108.21	866	451.53
628	3	1.Low	1.Small	2.Large	1.Low	1.Small	3PTs	109.658	813	439.9
629	4	1.Low	1.Small	2.Large	1.Low	1.Small	3PTs	105.839	882	428.11
630	5	1.Low	1.Small	2.Large	1.Low	1.Small	3PTs	101.36	768	390.52
631	1	1.Low	1.Small	2.Large	1.Low	1.Small	Two-optional 3PTs	115.988	836	480.52
632	2	1.Low	1.Small	2.Large	1.Low	1.Small	Two-optional 3PTs	107.301	786	444.71
633	3	1.Low	1.Small	2.Large	1.Low	1.Small	Two-optional 3PTs	110.293	814	451.63
634	4	1.Low	1.Small	2.Large	1.Low	1.Small	Two-optional 3PTs	109.374	806	486.47
635	5	1.Low	1.Small	2.Large	1.Low	1.Small	Two-optional 3PTs	104.167	744	404.59
636	1	1.Low	1.Small	2.Large	1.Low	1.Small	Three-optional 3PTs	108.846	751	421.18
637	2	1.Low	1.Small	2.Large	1.Low	1.Small	Three-optional 3PTs	118.002	796	378.43
638	3	1.Low	1.Small	2.Large	1.Low	1.Small	Three-optional 3PTs	105.152	924	550.14
639	4	1.Low	1.Small	2.Large	1.Low	1.Small	Three-optional 3PTs	110.854	764	355.3
640	5	1.Low	1.Small	2.Large	1.Low	1.Small	Three-optional 3PTs	100.923	825	396.88

[truncated: 10 more sheets: ANOVA 0808, 1108, 1208,  Data, Sheet13, profit, total user, total quantity, 1408, Sheet6]
